# Supplementary material for: 2-Amino-5-ethoxy­carbonyl-4-methyl­thia­zol-3-ium chloride monohydrate
Source: Acta Crystallogr Sect E Struct Rep Online. 2009 Jul 4;65(Pt 8):o1753. doi: 10.1107/S1600536809024532 (PMC2977512; doi:10.1107/S1600536809024532)
Supplement: Supplementary file 2 [file e-65-o1753-Isup2.hkl]

# 
# h,k,l, Fc-squared, Fo-squared, sigma(Fo-squared) and status flag 
# 
data_I
_shelx_title ' zh in P-1                       P21/c' 
_shelx_refln_list_code          4 
_shelx_F_calc_maximum      123.24 
_exptl_crystal_F_000       504.00 
_reflns_d_resolution_high  0.7702 
 
loop_ 
 _symmetry_equiv_pos_as_xyz 
 'x, y, z' 
 '-x, y+1/2, -z+1/2' 
 '-x, -y, -z' 
 'x, -y-1/2, z-1/2' 
 
_cell_length_a    10.6370 
_cell_length_b     7.4463 
_cell_length_c    15.0820 
_cell_angle_alpha  90.000 
_cell_angle_beta  110.220 
_cell_angle_gamma  90.000 
 
_shelx_F_squared_multiplier     1.000 
 
loop_ 
 _refln_index_h 
 _refln_index_k 
 _refln_index_l 
 _refln_F_squared_calc 
 _refln_F_squared_meas 
 _refln_F_squared_sigma 
 _refln_observed_status 
   2   0   0      309.46      291.97      4.04 o 
   3   0   0     1924.73     2071.65     38.82 o 
   4   0   0     3792.83     4587.09    127.51 o 
   5   0   0       47.32       41.07      2.19 o 
   6   0   0     3565.55     3744.71     38.56 o 
   7   0   0       61.89       52.14      8.51 o 
   8   0   0      570.03      586.59     18.31 o 
   9   0   0      255.85      293.64     12.10 o 
  10   0   0        2.96       -0.29      2.66 o 
  11   0   0       52.83       54.89      6.54 o 
  12   0   0      424.93      446.77     29.93 o 
   1   1   0      145.31      148.03      1.71 o 
   2   1   0     2167.90     2369.85     29.41 o 
   3   1   0      320.50      335.11     12.36 o 
   4   1   0     5329.16     5488.78    188.20 o 
   5   1   0     1178.23     1235.72     13.56 o 
   6   1   0        1.75        2.33      1.01 o 
   7   1   0      222.41      202.74      4.26 o 
   8   1   0     1184.87     1162.63     21.92 o 
   9   1   0        2.68        1.51      2.30 o 
  10   1   0        4.57        1.27      2.32 o 
  11   1   0       29.64       27.20      3.63 o 
  12   1   0        1.35        1.91      3.04 o 
   0   2   0     1571.05     1569.25     14.93 o 
   1   2   0     3487.78     4090.94     26.84 o 
   2   2   0     1912.43     2044.52     15.23 o 
   3   2   0     4248.94     4720.03     36.37 o 
   4   2   0      334.96      356.91      4.71 o 
   5   2   0       24.82       32.53      1.49 o 
   6   2   0       98.11      117.72      3.73 o 
   7   2   0        3.79        6.23      1.69 o 
   8   2   0      638.29      669.09     11.25 o 
   9   2   0      538.97      535.26     13.01 o 
  10   2   0      106.27      117.65      5.44 o 
  11   2   0       21.01       20.48      3.54 o 
  12   2   0       44.19       43.87      4.93 o 
   1   3   0     1758.45     1954.70     16.22 o 
   2   3   0       16.27       10.59      1.46 o 
   3   3   0     3116.44     3246.41     29.37 o 
   4   3   0     3612.69     4006.43     38.04 o 
   5   3   0     2615.86     2627.74     26.49 o 
   6   3   0       16.52       19.62      2.27 o 
   7   3   0     1439.56     1409.65     21.38 o 
   8   3   0      860.25      898.70     15.55 o 
   9   3   0        4.79        6.44      1.77 o 
  10   3   0        2.27        3.28      2.49 o 
  11   3   0       15.23       17.63      3.32 o 
  12   3   0        1.34        5.84      4.31 o 
   0   4   0      698.98      613.04     11.60 o 
   1   4   0      179.60      228.17      4.59 o 
   2   4   0      228.92      214.37      4.07 o 
   3   4   0      248.36      216.43      3.67 o 
   4   4   0       11.19       13.64      1.47 o 
   5   4   0      185.84      182.33      3.57 o 
   6   4   0      230.29      235.91      5.01 o 
   7   4   0      664.71      690.51     12.60 o 
   8   4   0      133.99      148.30      4.82 o 
   9   4   0       82.12       82.80      3.93 o 
  10   4   0        3.99        6.54      2.88 o 
  11   4   0       59.77       70.66      5.07 o 
   1   5   0      713.11      737.34      9.37 o 
   2   5   0      844.27      868.81     11.12 o 
   3   5   0       21.10       36.45      1.84 o 
   4   5   0      649.73      581.37      8.88 o 
   5   5   0      384.40      370.34      6.55 o 
   6   5   0      204.97      213.51      4.80 o 
   7   5   0      261.79      259.11      7.70 o 
   8   5   0       11.46       13.03      2.82 o 
   9   5   0        6.85       12.10      3.74 o 
  10   5   0       59.03       60.50      5.07 o 
  11   5   0        6.75        6.93      3.97 o 
   0   6   0     2457.26     2377.60     41.16 o 
   1   6   0     1345.22     1260.55     16.82 o 
   2   6   0      148.64      141.11      3.62 o 
   3   6   0       53.00       54.03      3.14 o 
   4   6   0      413.57      405.16      7.32 o 
   5   6   0       50.74       42.85      2.42 o 
   6   6   0       74.81       65.92      2.93 o 
   7   6   0       13.69       23.93      2.57 o 
   8   6   0      173.10      177.35      6.09 o 
   9   6   0        0.13        2.67      2.61 o 
  10   6   0        0.01       -2.72      3.36 o 
   1   7   0      201.19      200.01      4.54 o 
   2   7   0       24.51       31.67      2.22 o 
   3   7   0      148.93      169.96      4.49 o 
   4   7   0      286.20      271.74      8.77 o 
   5   7   0        0.27        1.59      3.33 o 
   6   7   0       10.86       19.44      3.34 o 
   7   7   0        8.46        9.35      2.62 o 
   8   7   0       93.08       88.81      6.87 o 
   0   8   0       41.20       35.35      4.08 o 
   1   8   0       19.07       20.08      2.84 o 
   2   8   0       32.13       42.63      2.96 o 
   3   8   0       95.26       98.70      5.12 o 
   4   8   0        0.24        1.14      1.63 o 
   5   8   0      145.26      148.43     10.03 o 
   6   8   0       42.11       43.51      5.55 o 
   7   8   0       36.42       48.73      7.77 o 
   1   9   0       62.03       81.04      8.41 o 
   2   9   0        3.19        6.78      3.26 o 
   3   9   0       41.62       39.41      5.18 o 
   4   9   0      119.71      135.81      8.70 o 
 -13   1   1        2.19        4.26      3.44 o 
 -12   1   1       30.23       40.20      4.34 o 
 -11   1   1       91.76       88.58      5.33 o 
 -10   1   1      271.88      277.14      8.82 o 
  -9   1   1      155.62      150.36      6.73 o 
  -8   1   1      195.42      173.83      3.84 o 
  -7   1   1      439.88      399.49      6.72 o 
  -6   1   1       25.85       18.37      1.92 o 
  -5   1   1      151.50      132.83      3.58 o 
  -4   1   1       42.14       45.51      1.60 o 
  -3   1   1     2096.39     2029.49     14.25 o 
  -2   1   1      587.92      630.23      8.44 o 
  -1   1   1       19.08       17.29      0.50 o 
   0   1   1     8209.75     7626.91    100.97 o 
   1   1   1      879.12      877.95      8.73 o 
   2   1   1     3591.55     3649.32     36.99 o 
   3   1   1     3026.51     2908.66     24.46 o 
   4   1   1      912.28      792.71     17.35 o 
   5   1   1      783.88      680.10     14.37 o 
   6   1   1      319.94      279.09      5.05 o 
   7   1   1      446.64      421.01     11.13 o 
   8   1   1      190.50      186.05      6.57 o 
   9   1   1       28.53       31.69      3.10 o 
  10   1   1       54.25       59.59      4.49 o 
  11   1   1       17.58       25.02      3.78 o 
  12   1   1       29.37       28.09      4.28 o 
 -12   2   1        1.53       -0.84      3.88 o 
 -11   2   1      127.28      130.42      6.77 o 
 -10   2   1        0.06       -1.02      2.29 o 
  -9   2   1        1.06       -0.36      1.24 o 
  -8   2   1      308.75      297.14      6.23 o 
  -7   2   1      145.92      147.41      3.74 o 
  -6   2   1     1173.96     1200.21     18.61 o 
  -5   2   1      183.48      191.01      4.23 o 
  -4   2   1     1263.82     1255.23     11.19 o 
  -3   2   1     2534.36     2414.40     18.92 o 
  -2   2   1     4053.57     3998.56     29.67 o 
  -1   2   1      139.01      107.71      1.36 o 
   0   2   1      437.06      478.97      7.05 o 
   1   2   1     1875.20     2025.27     14.25 o 
   2   2   1      534.45      414.28      3.93 o 
   3   2   1       32.63       38.49      1.08 o 
   4   2   1     1149.15     1280.22     16.62 o 
   5   2   1      621.51      626.55      8.97 o 
   6   2   1     1393.99     1323.76     17.41 o 
   7   2   1      510.81      467.75      8.25 o 
   8   2   1      215.17      199.84      6.14 o 
   9   2   1       45.39       48.87      3.47 o 
  10   2   1      403.86      399.92     12.15 o 
  11   2   1      149.38      128.92      6.59 o 
  12   2   1        0.07        0.82      3.27 o 
 -12   3   1       22.64       21.66      5.42 o 
 -11   3   1       60.06       59.99      4.84 o 
 -10   3   1        9.50       10.15      2.99 o 
  -9   3   1        1.23        0.59      1.93 o 
  -8   3   1        0.23        1.14      1.81 o 
  -7   3   1       31.96       26.78      2.20 o 
  -6   3   1       23.86       24.31      1.63 o 
  -5   3   1       24.27       36.31      2.49 o 
  -4   3   1      621.96      636.82      7.21 o 
  -3   3   1       48.25       53.71      2.37 o 
  -2   3   1      286.63      336.87      3.79 o 
  -1   3   1       70.55       82.13      1.48 o 
   0   3   1     1502.76     1499.53     12.42 o 
   1   3   1        0.02        2.52      1.16 o 
   2   3   1     1045.19     1109.85     10.54 o 
   3   3   1      135.87      137.87      2.40 o 
   4   3   1       22.09       22.08      2.02 o 
   5   3   1      113.33       97.12      2.11 o 
   6   3   1       37.65       40.97      3.41 o 
   7   3   1        0.55        2.59      1.50 o 
   8   3   1       14.67       15.74      1.91 o 
   9   3   1        0.12       -0.45      1.43 o 
  10   3   1        2.83        8.04      2.98 o 
  11   3   1        0.17       -0.52      2.54 o 
  12   3   1        2.12        3.69      3.24 o 
 -12   4   1        0.54        1.52      6.41 o 
 -11   4   1        0.50       -1.19      2.37 o 
 -10   4   1        0.15        1.84      1.66 o 
  -9   4   1      136.80      138.04      4.90 o 
  -8   4   1       25.89       27.41      2.39 o 
  -7   4   1      301.96      283.97      9.02 o 
  -6   4   1       50.01       46.99      2.11 o 
  -5   4   1      234.93      220.75      4.01 o 
  -4   4   1      299.52      328.99      4.94 o 
  -3   4   1     2838.09     2795.78     28.37 o 
  -2   4   1     1365.24     1418.98     18.04 o 
  -1   4   1      263.18      261.13      3.86 o 
   0   4   1      592.24      588.33      8.95 o 
   1   4   1      614.91      533.65      6.27 o 
   2   4   1        8.12       22.93      1.66 o 
   3   4   1       24.14       24.54      2.03 o 
   4   4   1       94.66       86.71      3.00 o 
   5   4   1      249.48      215.23      4.00 o 
   6   4   1      719.82      691.30      9.83 o 
   7   4   1        6.13        8.06      1.82 o 
   8   4   1        0.69        4.40      2.87 o 
   9   4   1      307.78      291.41      7.87 o 
  10   4   1      231.00      214.97      8.82 o 
  11   4   1       75.84       73.98      5.85 o 
 -11   5   1      120.35      118.35      8.31 o 
 -10   5   1      123.66      108.45      5.70 o 
  -9   5   1       18.24       20.41      2.55 o 
  -8   5   1      352.81      341.08      8.46 o 
  -7   5   1      767.48      751.49     13.97 o 
  -6   5   1      165.20      148.75      4.38 o 
  -5   5   1      282.55      242.14      4.94 o 
  -4   5   1        0.20        1.35      2.03 o 
  -3   5   1       83.01       88.36      2.57 o 
  -2   5   1      782.77      805.83     10.26 o 
  -1   5   1      166.55      175.82      3.92 o 
   0   5   1      191.59      168.03      4.26 o 
   1   5   1     1409.01     1285.46     29.56 o 
   2   5   1     1005.24      999.16     12.65 o 
   3   5   1      681.50      623.74      8.97 o 
   4   5   1      279.72      284.00      5.26 o 
   5   5   1      758.22      724.36     10.90 o 
   6   5   1      227.00      229.93      5.08 o 
   7   5   1      258.81      283.81      7.33 o 
   8   5   1       36.57       36.65      3.29 o 
   9   5   1        0.41        3.78      3.51 o 
  10   5   1       75.92       84.56      6.41 o 
 -10   6   1        3.72        1.52      3.22 o 
  -9   6   1       89.16       94.26      5.73 o 
  -8   6   1      126.03      121.20      5.50 o 
  -7   6   1        9.69       11.20      2.04 o 
  -6   6   1        0.44        3.25      1.42 o 
  -5   6   1        1.91        2.92      1.66 o 
  -4   6   1      328.67      304.91      5.96 o 
  -3   6   1       35.39       34.70      3.11 o 
  -2   6   1       26.91       21.36      2.58 o 
  -1   6   1      798.64      756.96     10.91 o 
   0   6   1      359.03      338.77      5.87 o 
   1   6   1       68.31       65.54      2.53 o 
   2   6   1      182.53      177.63      4.54 o 
   3   6   1      136.09      142.78      3.81 o 
   4   6   1      156.92      152.16      3.97 o 
   5   6   1       20.09       15.60      1.83 o 
   6   6   1        4.50        5.57      3.06 o 
   7   6   1       13.74       20.38      2.69 o 
   8   6   1       36.00       41.56      5.41 o 
   9   6   1        8.81        1.38      2.04 o 
  -9   7   1       25.19       22.83      4.74 o 
  -8   7   1       23.89       28.97      3.75 o 
  -7   7   1       72.05       78.45      4.97 o 
  -6   7   1        0.11        8.29      2.41 o 
  -5   7   1       89.62       84.77      3.28 o 
  -4   7   1      261.25      243.73      5.90 o 
  -3   7   1       21.83       29.00      3.99 o 
  -2   7   1      121.81      124.66      3.61 o 
  -1   7   1      147.90      140.98      3.75 o 
   0   7   1       37.38       36.03      4.00 o 
   1   7   1      594.19      569.82      9.88 o 
   2   7   1      747.56      743.46     17.68 o 
   3   7   1      147.06      161.46      5.06 o 
   4   7   1       86.48       90.61      4.29 o 
   5   7   1      348.19      316.00      6.93 o 
   6   7   1       69.48       77.57      5.15 o 
   7   7   1        6.87        5.01      3.33 o 
   8   7   1       44.90       44.22      5.42 o 
  -7   8   1      158.56      147.04     10.83 o 
  -6   8   1      113.95      121.96     10.14 o 
  -5   8   1       31.12       33.94      4.62 o 
  -4   8   1       92.83       87.37      7.39 o 
  -3   8   1      236.94      221.52      6.43 o 
  -2   8   1      133.62      127.67      4.56 o 
  -1   8   1       70.56       65.80      3.37 o 
   0   8   1        9.04        7.37      2.55 o 
   1   8   1       30.49       33.00      2.61 o 
   2   8   1        1.04        3.90      3.37 o 
   3   8   1       32.51       35.50      3.93 o 
   4   8   1       69.09       71.46      3.78 o 
   5   8   1      103.94       94.26      5.12 o 
   6   8   1      159.34      153.57     13.48 o 
   7   8   1       20.98       23.61      8.43 o 
  -4   9   1      155.64      155.61      9.38 o 
  -3   9   1       55.27       46.28      6.49 o 
  -2   9   1       26.43       31.77      4.69 o 
  -1   9   1      194.66      193.36      9.20 o 
   0   9   1      112.90      122.20     10.08 o 
   1   9   1       45.67       41.79      4.71 o 
   2   9   1        0.01       12.01      4.44 o 
   3   9   1       12.96        6.46      3.58 o 
   4   9   1       28.64       36.90      6.78 o 
 -13   0   2        1.48       11.42      7.12 o 
 -12   0   2       22.65       12.88      6.22 o 
 -11   0   2       98.04       95.97     13.89 o 
 -10   0   2      357.64      371.78     15.30 o 
  -9   0   2     1421.09     1440.00     39.13 o 
  -8   0   2      424.15      444.98     19.51 o 
  -7   0   2        2.26        4.00      1.13 o 
  -6   0   2      650.38      672.25     12.69 o 
  -5   0   2      971.17     1027.83     14.71 o 
  -4   0   2     3918.42     3745.29     39.37 o 
  -3   0   2     1953.13     2006.64     19.37 o 
  -2   0   2     1893.68     1850.91     37.62 o 
   1   0   2      726.43      803.79      9.10 o 
   2   0   2     3338.66     3610.38     51.30 o 
   3   0   2     1764.74     1888.74     24.77 o 
   4   0   2     1118.58     1052.83     13.62 o 
   5   0   2       49.72       79.07      2.95 o 
   6   0   2     1334.75     1342.97     29.75 o 
   7   0   2     2407.90     2371.23     54.81 o 
   8   0   2      683.99      695.70     29.13 o 
   9   0   2      194.02      184.30      9.38 o 
  10   0   2      135.90      105.15      7.87 o 
  11   0   2       12.74       41.21     10.22 o 
  12   0   2       15.51       14.27     10.54 o 
 -13   1   2       26.37       32.18      4.72 o 
 -12   1   2       38.74       45.43      5.53 o 
 -11   1   2       79.05       85.70      7.41 o 
 -10   1   2       62.69       72.75      5.05 o 
  -9   1   2      112.18      114.91      3.77 o 
  -8   1   2      442.08      475.19      7.88 o 
  -7   1   2       89.63       90.61      4.18 o 
  -6   1   2      744.03      803.54     10.09 o 
  -5   1   2        8.85        8.70      1.22 o 
  -4   1   2     2211.85     2234.92     25.45 o 
  -3   1   2      594.81      573.40     11.34 o 
  -2   1   2      541.29      482.88      9.33 o 
  -1   1   2      293.93      318.15      6.55 o 
   0   1   2      270.06      270.46      6.26 o 
   1   1   2      356.80      420.44      4.77 o 
   2   1   2     5223.54     5487.42     29.37 o 
   3   1   2      295.08      365.85     12.57 o 
   4   1   2     2312.50     2610.04     25.41 o 
   5   1   2       62.28       72.08      3.63 o 
   6   1   2      623.76      703.06      9.20 o 
   7   1   2      165.26      193.46      3.95 o 
   8   1   2      213.79      214.74      6.86 o 
   9   1   2       66.71       73.14      4.48 o 
  10   1   2       64.53       54.14      4.17 o 
  11   1   2       53.65       70.91      5.66 o 
  12   1   2       35.13       33.12      4.68 o 
 -13   2   2        4.43        3.32      3.50 o 
 -12   2   2        0.21        1.22      2.88 o 
 -11   2   2        2.47        5.83      3.55 o 
 -10   2   2      265.05      257.88     11.11 o 
  -9   2   2      374.31      359.02      8.86 o 
  -8   2   2        2.33        6.17      1.51 o 
  -7   2   2        0.24        4.28      1.37 o 
  -6   2   2      138.44      145.01      4.55 o 
  -5   2   2     2008.21     1984.24     18.65 o 
  -4   2   2      732.94      808.43     26.27 o 
  -3   2   2     1450.87     1690.45     13.41 o 
  -2   2   2       28.17       39.80      2.05 o 
  -1   2   2       81.08       68.19      1.42 o 
   0   2   2      122.59      129.14      2.25 o 
   1   2   2     2954.59     3210.19     25.12 o 
   2   2   2      138.74      175.67      2.16 o 
   3   2   2     2566.35     2665.75     21.46 o 
   4   2   2       78.78       59.90      3.52 o 
   5   2   2       63.12       70.26      2.23 o 
   6   2   2        1.36        3.31      1.33 o 
   7   2   2      999.48      956.64     14.42 o 
   8   2   2      262.97      241.27      5.56 o 
   9   2   2       27.48       33.68      4.14 o 
  10   2   2        6.91       15.13      3.19 o 
  11   2   2       33.43       28.71      3.84 o 
  12   2   2        7.31        8.55      4.04 o 
 -12   3   2       36.34       43.63      4.74 o 
 -11   3   2        1.66        1.22      2.25 o 
 -10   3   2        1.25        2.94      1.70 o 
  -9   3   2        0.93        2.44      1.78 o 
  -8   3   2        7.21       12.57      1.87 o 
  -7   3   2       12.70       16.42      2.45 o 
  -6   3   2      540.08      547.92      8.00 o 
  -5   3   2      962.46     1022.38     17.10 o 
  -4   3   2        6.72       14.13      1.68 o 
  -3   3   2      259.79      290.64      3.53 o 
  -2   3   2     1596.61     1645.47     13.83 o 
  -1   3   2    11128.68    11162.98     83.45 o 
   0   3   2      447.76      498.80      6.38 o 
   1   3   2     1087.76     1158.66     11.03 o 
   2   3   2       36.36       23.91      2.52 o 
   3   3   2     2265.77     2441.38     23.10 o 
   4   3   2      456.10      457.58      7.15 o 
   5   3   2      103.15       98.26      2.51 o 
   6   3   2      115.37      120.82      3.68 o 
   7   3   2       29.54       31.46      2.54 o 
   8   3   2        3.71        6.57      2.74 o 
   9   3   2       12.69       18.99      2.82 o 
  10   3   2      121.71      129.66      7.30 o 
  11   3   2      322.10      320.71     12.03 o 
 -12   4   2       44.34       42.42      5.92 o 
 -11   4   2       93.20      100.31      5.96 o 
 -10   4   2       84.33       76.14      6.65 o 
  -9   4   2      142.38      145.47      4.87 o 
  -8   4   2      175.36      162.53      4.84 o 
  -7   4   2       36.84       43.21      2.19 o 
  -6   4   2       79.99       67.86      2.22 o 
  -5   4   2      498.25      492.06      6.99 o 
  -4   4   2      380.46      410.25      7.33 o 
  -3   4   2       18.04       24.47      1.44 o 
  -2   4   2     1512.12     1572.33     15.65 o 
  -1   4   2      119.20      113.27      2.07 o 
   0   4   2     1043.31     1145.73     11.48 o 
   1   4   2       40.60       57.54      1.74 o 
   2   4   2     1048.89     1062.69     14.44 o 
   3   4   2      566.07      569.25      7.37 o 
   4   4   2        0.85        2.60      1.58 o 
   5   4   2      236.33      274.93      4.84 o 
   6   4   2      204.21      184.73      4.95 o 
   7   4   2      358.92      361.48      7.89 o 
   8   4   2       57.02       49.03      3.02 o 
   9   4   2      181.50      206.89      7.61 o 
  10   4   2      109.56      118.01      6.99 o 
  11   4   2        5.45       14.60      6.11 o 
 -11   5   2        2.16        2.43      4.09 o 
 -10   5   2       76.49       67.78      4.67 o 
  -9   5   2        6.58       11.06      3.31 o 
  -8   5   2       14.45       28.94      2.53 o 
  -7   5   2       63.70       52.71      2.44 o 
  -6   5   2      233.08      227.41      4.80 o 
  -5   5   2      276.32      265.44      5.10 o 
  -4   5   2      428.00      428.40      6.78 o 
  -3   5   2       52.26       47.83      2.70 o 
  -2   5   2        7.97       10.31      2.25 o 
  -1   5   2      680.61      699.31      9.18 o 
   0   5   2      112.66      101.76      2.39 o 
   1   5   2      316.36      284.08      4.64 o 
   2   5   2      508.52      519.60      7.46 o 
   3   5   2      206.99      202.49      4.57 o 
   4   5   2      312.92      316.17      6.27 o 
   5   5   2      166.65      138.63      3.62 o 
   6   5   2      154.76      179.30      5.37 o 
   7   5   2        1.61        5.07      3.16 o 
   8   5   2      158.76      155.27      5.37 o 
   9   5   2        0.16        0.63      1.85 o 
  10   5   2       38.14       35.92      4.52 o 
 -10   6   2       80.45       78.28      5.48 o 
  -9   6   2       97.76      105.42      6.03 o 
  -8   6   2       44.80       54.86      4.12 o 
  -7   6   2       11.22       11.99      2.44 o 
  -6   6   2       34.95       39.61      2.66 o 
  -5   6   2      304.09      312.84      6.09 o 
  -4   6   2      111.68      100.31      2.92 o 
  -3   6   2      373.10      348.21      6.14 o 
  -2   6   2        3.72       15.34      1.73 o 
  -1   6   2       11.36       44.11      8.84 o 
   0   6   2       29.11       35.10      3.43 o 
   1   6   2      497.60      461.80      7.82 o 
   2   6   2      104.37      101.47      3.08 o 
   3   6   2      377.98      386.61      7.30 o 
   4   6   2       91.44      108.89      3.37 o 
   5   6   2        0.98        2.52      2.02 o 
   6   6   2       86.12       96.58      4.05 o 
   7   6   2      146.32      168.29      5.76 o 
   8   6   2      170.14      185.56      6.42 o 
   9   6   2       12.76       20.32      8.05 o 
  -9   7   2       34.82       31.68      5.14 o 
  -8   7   2      122.55      120.71      6.17 o 
  -7   7   2      156.70      152.69      6.22 o 
  -6   7   2       42.34       42.60      3.05 o 
  -5   7   2       35.99       40.09      2.32 o 
  -4   7   2      138.70      126.28      5.15 o 
  -3   7   2      154.94      144.59      4.73 o 
  -2   7   2      103.72      106.54      5.13 o 
  -1   7   2      286.93      292.87      6.75 o 
   0   7   2      127.41      118.84      3.32 o 
   1   7   2      104.76      116.60      4.24 o 
   2   7   2      128.03      116.29      4.25 o 
   3   7   2       45.70       53.48      3.99 o 
   4   7   2       64.15       62.60      3.45 o 
   5   7   2      278.35      279.77      7.81 o 
   6   7   2      141.60      137.58      6.07 o 
   7   7   2       56.54       65.42      5.71 o 
   8   7   2       31.76       33.14      5.28 o 
  -7   8   2        1.11       -2.18      4.61 o 
  -6   8   2        0.65        1.24      3.14 o 
  -5   8   2        0.41        3.01      3.61 o 
  -4   8   2       52.21       57.96      6.80 o 
  -3   8   2      156.00      157.10      6.79 o 
  -2   8   2       14.06       19.83      3.00 o 
  -1   8   2        0.13        0.29      1.66 o 
   0   8   2       23.61       26.56      2.83 o 
   1   8   2      214.08      218.64      6.52 o 
   2   8   2       34.76       42.51      3.25 o 
   3   8   2        1.03        0.68      2.00 o 
   4   8   2        3.55        7.24      2.26 o 
   5   8   2        0.22        1.11      2.84 o 
   6   8   2        6.57        9.12      3.88 o 
  -5   9   2       63.72       68.54     10.34 o 
  -4   9   2        3.94       -1.08      3.45 o 
  -3   9   2        0.54        1.18      3.72 o 
  -2   9   2      137.94      173.67      9.38 o 
  -1   9   2      113.93      129.26     15.13 o 
   0   9   2      108.02      132.40      7.99 o 
   1   9   2        0.39        1.72      2.89 o 
   2   9   2        5.21       11.78      3.56 o 
   3   9   2      105.13      120.81     10.78 o 
   4   9   2       45.55       92.66     14.00 o 
 -13   1   3       10.35       10.32      3.48 o 
 -12   1   3       24.45       21.40      3.80 o 
 -11   1   3       15.86       18.63      3.24 o 
 -10   1   3      148.01      147.07      6.38 o 
  -9   1   3      199.68      174.62      4.79 o 
  -8   1   3      157.32      129.23      3.97 o 
  -7   1   3      453.55      433.86      5.77 o 
  -6   1   3      219.43      242.20      3.52 o 
  -5   1   3     1596.15     1469.45     13.69 o 
  -4   1   3     1741.03     1734.50     16.56 o 
  -3   1   3      982.13     1078.86      8.27 o 
  -2   1   3     5646.84     5599.15     51.63 o 
  -1   1   3       58.23       93.26      4.27 o 
   0   1   3      381.79      458.47      3.90 o 
   1   1   3     2324.17     2280.51     18.32 o 
   2   1   3      152.06      128.89      1.66 o 
   3   1   3      172.22      148.02      2.70 o 
   4   1   3        2.89        3.99      0.83 o 
   5   1   3      907.68      927.35     11.31 o 
   6   1   3      144.95      122.52      2.90 o 
   7   1   3      285.27      292.44      7.55 o 
   8   1   3      436.56      447.14     11.18 o 
   9   1   3      179.35      170.71      6.44 o 
  10   1   3       43.76       53.01      4.48 o 
  11   1   3        0.42        0.00      3.37 o 
  12   1   3       23.93       28.99      5.96 o 
 -13   2   3       65.92       66.69      8.31 o 
 -12   2   3      149.63      149.74      7.33 o 
 -11   2   3       25.38       28.06      3.57 o 
 -10   2   3       71.41       74.91      4.46 o 
  -9   2   3      306.59      281.68      6.49 o 
  -8   2   3      602.99      563.42      9.76 o 
  -7   2   3      468.44      467.68      6.31 o 
  -6   2   3      558.64      557.46      6.86 o 
  -5   2   3       38.93       35.42      1.25 o 
  -4   2   3      177.75      152.51      2.25 o 
  -3   2   3     1238.81     1343.57     10.43 o 
  -2   2   3       90.83       89.92      1.32 o 
  -1   2   3      117.94       96.20      1.84 o 
   0   2   3     3927.48     3732.50     28.67 o 
   1   2   3     3414.41     3270.89     23.36 o 
   2   2   3     1001.62     1039.08      8.88 o 
   3   2   3      482.34      466.01      5.63 o 
   4   2   3     1415.29     1478.48     22.60 o 
   5   2   3      185.56      166.69      3.56 o 
   6   2   3      505.08      491.42      8.67 o 
   7   2   3        8.61       11.76      1.95 o 
   8   2   3        0.34       -0.56      2.09 o 
   9   2   3      251.85      255.64      9.23 o 
  10   2   3        8.54        6.33      2.70 o 
  11   2   3       18.56       17.58      4.62 o 
 -12   3   3        0.52       -2.29      2.68 o 
 -11   3   3        0.54        3.30      2.73 o 
 -10   3   3        2.39        1.25      1.53 o 
  -9   3   3        0.06       -2.14      2.14 o 
  -8   3   3        9.65       13.04      2.69 o 
  -7   3   3       42.36       50.64      3.81 o 
  -6   3   3        2.74        2.07      1.48 o 
  -5   3   3      106.56      103.61      3.22 o 
  -4   3   3      550.98      526.31      5.87 o 
  -3   3   3        3.43        4.04      1.82 o 
  -2   3   3      981.67      920.49      7.75 o 
  -1   3   3      120.51      136.40      2.16 o 
   0   3   3      128.58      148.77      1.88 o 
   1   3   3       35.73       40.93      1.76 o 
   2   3   3      734.91      749.25      7.76 o 
   3   3   3       54.85       64.26      1.65 o 
   4   3   3       14.94       11.57      1.01 o 
   5   3   3       99.32       84.27      1.89 o 
   6   3   3        7.13        8.62      1.68 o 
   7   3   3        2.84        3.04      1.49 o 
   8   3   3       18.38       16.45      1.95 o 
   9   3   3      125.71      120.37      5.68 o 
  10   3   3       35.20       28.12      3.69 o 
  11   3   3       39.55       33.51      4.50 o 
 -12   4   3       98.20      100.97      8.06 o 
 -11   4   3      108.89      107.03      6.43 o 
 -10   4   3        0.35        4.51      2.41 o 
  -9   4   3        0.14       -1.43      1.65 o 
  -8   4   3      385.43      376.05      8.15 o 
  -7   4   3      142.44      130.57      4.51 o 
  -6   4   3       26.27       30.21      3.50 o 
  -5   4   3       15.30       16.62      1.43 o 
  -4   4   3       16.10       21.58      2.08 o 
  -3   4   3      352.01      324.50      4.27 o 
  -2   4   3      487.99      485.81      9.15 o 
  -1   4   3      299.68      293.96      3.71 o 
   0   4   3     1458.96     1459.16     15.45 o 
   1   4   3     2946.46     2958.04     28.14 o 
   2   4   3      240.37      263.17      3.96 o 
   3   4   3      394.02      377.97      5.48 o 
   4   4   3       59.18       53.47      2.44 o 
   5   4   3      490.66      443.50      6.75 o 
   6   4   3       83.46       95.86      3.75 o 
   7   4   3      204.53      211.36      5.75 o 
   8   4   3        0.91        0.60      2.00 o 
   9   4   3        2.33        0.35      2.73 o 
  10   4   3        1.80       -1.71      2.51 o 
 -11   5   3        3.23        5.24      3.71 o 
 -10   5   3       34.12       39.88      4.02 o 
  -9   5   3      146.35      140.09      5.27 o 
  -8   5   3      121.22      119.38      4.33 o 
  -7   5   3      444.00      408.76      9.99 o 
  -6   5   3       94.69       89.44      2.99 o 
  -5   5   3      500.21      464.89      7.26 o 
  -4   5   3      677.44      627.91      8.66 o 
  -3   5   3     1121.29     1017.86     12.34 o 
  -2   5   3       97.64       84.01      2.67 o 
  -1   5   3      264.13      255.36      4.55 o 
   0   5   3      772.36      783.10     10.73 o 
   1   5   3       64.34       66.98      2.15 o 
   2   5   3        6.63       10.50      1.64 o 
   3   5   3      285.28      240.86      4.57 o 
   4   5   3      257.05      230.12      4.73 o 
   5   5   3     1158.83     1153.65     16.33 o 
   6   5   3      438.30      399.77      8.68 o 
   7   5   3       52.08       49.27      3.18 o 
   8   5   3      211.51      192.27      7.09 o 
   9   5   3      222.45      221.30     12.42 o 
  10   5   3      121.60      110.79      8.07 o 
 -10   6   3       15.44       16.41      3.57 o 
  -9   6   3        3.21        3.72      2.87 o 
  -8   6   3        5.24        6.18      2.97 o 
  -7   6   3        6.43       10.90      5.35 o 
  -6   6   3      119.99      102.99      4.23 o 
  -5   6   3       45.68       51.62      2.12 o 
  -4   6   3      104.97      104.99      2.89 o 
  -3   6   3       42.55       43.04      3.27 o 
  -2   6   3      363.60      347.47      5.97 o 
  -1   6   3      656.49      614.18      8.88 o 
   0   6   3        8.65        8.33      2.01 o 
   1   6   3       62.91       60.35      2.39 o 
   2   6   3      299.74      271.30      5.59 o 
   3   6   3        0.65        1.03      1.57 o 
   4   6   3        2.82        5.46      2.29 o 
   5   6   3       29.47       33.07      2.69 o 
   6   6   3      202.41      192.59      6.05 o 
   7   6   3      125.56      135.15      6.31 o 
   8   6   3        5.40        4.97      3.16 o 
   9   6   3        2.09       -2.01      6.95 o 
  -9   7   3        2.01        6.37      4.89 o 
  -8   7   3       36.20       49.63      5.72 o 
  -7   7   3      175.63      163.61      6.75 o 
  -6   7   3       43.04       50.20      3.71 o 
  -5   7   3      132.11      138.50      5.03 o 
  -4   7   3      569.04      547.25     20.56 o 
  -3   7   3      440.60      406.33     11.40 o 
  -2   7   3       27.69       30.52      3.16 o 
  -1   7   3      141.20      135.15      4.13 o 
   0   7   3      108.56      112.67      3.83 o 
   1   7   3       39.53       46.17      3.01 o 
   2   7   3      338.85      319.92      7.79 o 
   3   7   3       96.23       99.40      4.23 o 
   4   7   3        1.61        1.07      2.99 o 
   5   7   3      111.16      119.47      5.62 o 
   6   7   3       32.24       35.88      3.70 o 
   7   7   3       54.40       55.08      5.50 o 
  -7   8   3       62.54       53.63     18.31 o 
  -6   8   3       48.88       46.89      4.27 o 
  -5   8   3       14.26       16.48      4.39 o 
  -4   8   3        0.28        2.68      3.37 o 
  -3   8   3       18.95       20.40      3.17 o 
  -2   8   3        2.78        6.75      3.32 o 
  -1   8   3       85.06       77.47      5.11 o 
   0   8   3      140.71      144.07      8.70 o 
   1   8   3      254.08      232.90      7.12 o 
   2   8   3       81.37       84.26      4.15 o 
   3   8   3       64.17       64.91      4.29 o 
   4   8   3      143.91      146.37      5.61 o 
   5   8   3      209.55      210.89     16.52 o 
   6   8   3       92.90      105.68      7.84 o 
  -5   9   3       10.97        9.47      5.06 o 
  -4   9   3        0.02        6.96      3.80 o 
  -3   9   3       45.63       44.10      5.60 o 
  -2   9   3       99.15      103.37     12.11 o 
  -1   9   3      165.02      176.40      9.45 o 
   0   9   3       20.67       23.88      4.55 o 
   1   9   3       58.93       54.91      5.46 o 
   2   9   3      200.03      192.63      9.75 o 
   3   9   3      135.64      148.32     11.29 o 
 -13   0   4       16.52       28.78      8.78 o 
 -12   0   4        0.16        0.86      3.19 o 
 -11   0   4       99.00      114.79     12.05 o 
 -10   0   4      366.50      360.59     14.69 o 
  -9   0   4       12.03       11.61      1.83 o 
  -8   0   4      770.21      782.77     14.97 o 
  -7   0   4       58.46       55.80      2.59 o 
  -6   0   4     1075.34     1050.30     16.49 o 
  -5   0   4      391.76      352.23      6.18 o 
  -4   0   4       26.40       55.17      2.05 o 
  -3   0   4     8284.34     9037.93     91.31 o 
  -1   0   4     1526.05     1650.94     30.79 o 
   0   0   4     1313.11     1311.41     12.94 o 
   1   0   4     2778.28     3060.63     30.83 o 
   2   0   4     5686.22     6484.97     90.02 o 
   3   0   4       72.75       52.82      2.05 o 
   4   0   4     4624.75     5185.72     85.44 o 
   5   0   4      613.49      524.46     12.13 o 
   6   0   4      230.09      252.39     21.05 o 
   7   0   4      546.26      607.46     43.13 o 
   8   0   4       11.55       22.93      4.07 o 
   9   0   4      162.23      158.29     10.17 o 
  10   0   4      889.60      975.22     34.60 o 
  11   0   4      103.97      104.59     19.12 o 
 -13   1   4        7.85        9.90      3.51 o 
 -12   1   4        7.02       10.52      3.03 o 
 -11   1   4       18.96       25.43      3.33 o 
 -10   1   4      294.30      275.89      8.94 o 
  -9   1   4       41.42       33.91      1.71 o 
  -8   1   4        6.81        9.29      1.68 o 
  -7   1   4      945.06      933.59     11.24 o 
  -6   1   4     1798.76     2027.08     30.69 o 
  -5   1   4        2.22       15.15      1.69 o 
  -4   1   4      418.60      445.43      7.03 o 
  -3   1   4        2.63       12.54      1.23 o 
  -2   1   4     1144.95     1184.03     10.20 o 
  -1   1   4     1114.19     1129.79     16.52 o 
   0   1   4      775.58      896.88      6.27 o 
   1   1   4      965.86      972.49     12.95 o 
   2   1   4     4440.67     5141.02     45.08 o 
   3   1   4      763.22      847.36      9.59 o 
   4   1   4      164.10      165.34      2.69 o 
   5   1   4       70.48       90.61      3.55 o 
   6   1   4     1783.90     1870.12     23.26 o 
   7   1   4       29.81       21.35      3.79 o 
   8   1   4       15.13       11.55      2.40 o 
   9   1   4       61.10       58.49      4.20 o 
  10   1   4        4.01        7.13      3.28 o 
  11   1   4        3.20       11.27      4.80 o 
 -13   2   4        3.25        4.16      3.03 o 
 -12   2   4       46.37       46.03      4.70 o 
 -11   2   4      186.89      179.31      7.40 o 
 -10   2   4      253.19      256.89      8.65 o 
  -9   2   4       29.43       35.53      3.00 o 
  -8   2   4       87.99       95.49      3.24 o 
  -7   2   4        2.69        7.29      1.45 o 
  -6   2   4      362.07      297.89      9.51 o 
  -5   2   4     1135.24     1135.05     11.53 o 
  -4   2   4      338.84      332.78      3.98 o 
  -3   2   4      898.52      935.24     14.75 o 
  -2   2   4     1167.49     1230.85     17.40 o 
  -1   2   4     2556.18     2529.15    122.26 o 
   0   2   4     3022.09     3171.20     18.70 o 
   1   2   4     3069.64     3297.83     26.07 o 
   2   2   4      137.63      172.82      3.17 o 
   3   2   4        1.71        4.76      0.77 o 
   4   2   4      168.03      171.91      6.95 o 
   5   2   4       13.64       31.33      1.95 o 
   6   2   4     1315.92     1324.47     19.07 o 
   7   2   4      709.22      679.19     11.53 o 
   8   2   4      115.81      130.36      5.17 o 
   9   2   4       24.49       31.91      3.48 o 
  10   2   4       77.08       79.29      5.34 o 
  11   2   4       36.78       37.98      4.58 o 
 -13   3   4        0.43        7.06      6.63 o 
 -12   3   4        0.01        1.11      3.25 o 
 -11   3   4        0.55        3.09      5.39 o 
 -10   3   4      402.82      403.21     15.08 o 
  -9   3   4      458.25      424.59     11.25 o 
  -8   3   4       41.95       39.42      1.83 o 
  -7   3   4     1057.52     1025.49     13.09 o 
  -6   3   4     1922.86     1962.57     21.83 o 
  -5   3   4     1693.35     1820.18     18.86 o 
  -4   3   4       59.94       54.77      1.27 o 
  -3   3   4      624.50      673.20      7.96 o 
  -2   3   4       33.06       49.31      2.76 o 
  -1   3   4      776.51      851.53     18.40 o 
   0   3   4        0.68        6.84      0.95 o 
   1   3   4     1994.61     2049.18     25.49 o 
   2   3   4     4619.11     4830.87     43.31 o 
   3   3   4     2713.99     2799.17     27.49 o 
   4   3   4       16.41       13.67      1.49 o 
   5   3   4     1978.17     1968.78     26.90 o 
   6   3   4     1071.58     1142.31     17.88 o 
   7   3   4       41.06       38.73      2.47 o 
   8   3   4        0.03        6.87      3.97 o 
   9   3   4       54.88       56.18      4.45 o 
  10   3   4        7.99       12.92      3.43 o 
  11   3   4       60.54       68.29     10.86 o 
 -12   4   4        0.03        2.88      3.19 o 
 -11   4   4       18.44       13.30      4.52 o 
 -10   4   4      111.43      110.26      4.60 o 
  -9   4   4      324.72      329.30      8.22 o 
  -8   4   4      108.39       95.59      2.96 o 
  -7   4   4       63.27       65.54      3.00 o 
  -6   4   4       49.19       45.66      2.72 o 
  -5   4   4       16.20       23.03      1.63 o 
  -4   4   4       89.10       82.30      3.22 o 
  -3   4   4       68.37       74.55      1.52 o 
  -2   4   4      502.22      449.77      7.30 o 
  -1   4   4       46.46       53.04      3.50 o 
   0   4   4       28.24       25.82      1.63 o 
   1   4   4      194.47      166.41      2.63 o 
   2   4   4        2.18        7.32      1.34 o 
   3   4   4      389.93      369.87      5.46 o 
   4   4   4      178.00      206.54      3.83 o 
   5   4   4      748.31      775.18     15.50 o 
   6   4   4      155.18      164.98      4.68 o 
   7   4   4      142.47      155.05      4.96 o 
   8   4   4       35.41       35.44      2.86 o 
   9   4   4       58.19       54.82      4.44 o 
  10   4   4       76.76       79.89      5.63 o 
 -11   5   4        2.57       -1.95      3.24 o 
 -10   5   4        2.22        2.61      2.26 o 
  -9   5   4      118.56      114.10      5.74 o 
  -8   5   4       99.41       96.08      4.37 o 
  -7   5   4      259.08      239.03      5.72 o 
  -6   5   4      314.02      305.04      6.65 o 
  -5   5   4        3.50        2.87      1.95 o 
  -4   5   4      286.86      276.75      4.45 o 
  -3   5   4      646.26      634.00      8.80 o 
  -2   5   4        0.14        1.39      1.94 o 
  -1   5   4      549.53      527.72     10.93 o 
   0   5   4      770.48      734.93     27.06 o 
   1   5   4      138.43      131.57      3.53 o 
   2   5   4      418.86      360.97      7.45 o 
   3   5   4      500.32      477.07      7.42 o 
   4   5   4      251.08      262.66      5.17 o 
   5   5   4      368.55      357.98      9.28 o 
   6   5   4       26.24       29.80      2.86 o 
   7   5   4        0.05       -0.04      1.94 o 
   8   5   4       82.52       85.80      4.16 o 
   9   5   4       10.16        6.98      3.68 o 
 -10   6   4       68.45       69.99      5.06 o 
  -9   6   4        3.27        4.04      4.62 o 
  -8   6   4       26.25       26.00      3.68 o 
  -7   6   4       48.14       46.62      2.83 o 
  -6   6   4      132.69      138.55      4.60 o 
  -5   6   4       60.27       55.10      4.19 o 
  -4   6   4       82.45       85.21      4.73 o 
  -3   6   4     1242.29     1135.70     28.15 o 
  -2   6   4     1696.00     1624.19     23.72 o 
  -1   6   4      841.15      767.44     21.57 o 
   0   6   4       53.77       58.97      4.29 o 
   1   6   4       96.16      103.67      3.60 o 
   2   6   4      603.78      560.92     10.91 o 
   3   6   4        5.66        5.78      1.75 o 
   4   6   4       55.99       45.25      3.17 o 
   5   6   4       28.59       34.05      3.22 o 
   6   6   4      180.34      191.91      7.46 o 
   7   6   4        2.38        9.67      3.06 o 
   8   6   4        6.22       13.01      4.43 o 
  -9   7   4        3.27        4.96      3.78 o 
  -8   7   4        1.01        2.07      3.39 o 
  -7   7   4        5.89        5.00      2.65 o 
  -6   7   4      186.50      189.05      7.39 o 
  -5   7   4       38.72       51.61      7.15 o 
  -4   7   4        0.21       15.10      3.71 o 
  -3   7   4      101.61      116.45      5.52 o 
  -2   7   4       16.94       20.18      2.96 o 
  -1   7   4      106.16      102.66      5.23 o 
   0   7   4       26.01       28.28      3.32 o 
   1   7   4      262.15      273.82      6.97 o 
   2   7   4      166.94      170.86      5.50 o 
   3   7   4        3.22        6.15      2.07 o 
   4   7   4       35.01       34.27      3.04 o 
   5   7   4       31.21       33.16      4.04 o 
   6   7   4      142.21      132.94      6.67 o 
   7   7   4      102.97       99.51      5.99 o 
  -7   8   4       79.80       79.31      7.10 o 
  -6   8   4        2.74        5.40      3.03 o 
  -5   8   4       38.56       45.20      4.45 o 
  -4   8   4        9.62       14.58      3.24 o 
  -3   8   4        1.98        8.58      4.63 o 
  -2   8   4       45.97       42.19      4.06 o 
  -1   8   4       24.46       26.25      3.41 o 
   0   8   4       67.93       92.15     16.05 o 
   1   8   4       75.07       83.11      4.68 o 
   2   8   4        1.91       -0.35      2.11 o 
   3   8   4      108.25      114.36      5.09 o 
   4   8   4       60.42       61.20      4.75 o 
   5   8   4       65.42       71.72      5.09 o 
  -4   9   4        0.12        3.27      3.53 o 
  -3   9   4       47.35       61.99      6.41 o 
  -2   9   4        3.55        2.85      3.63 o 
  -1   9   4       25.55       28.92      4.17 o 
   0   9   4        3.03        5.27      2.87 o 
   1   9   4       31.36       36.16      5.55 o 
   2   9   4      142.02      147.51      7.02 o 
 -13   1   5       30.44       29.25      4.47 o 
 -12   1   5      103.95      109.63      6.23 o 
 -11   1   5       39.26       43.23      3.98 o 
 -10   1   5      113.10      102.87      3.78 o 
  -9   1   5      123.76      110.11      3.03 o 
  -8   1   5       36.18       28.94      1.81 o 
  -7   1   5       49.06       48.35      1.85 o 
  -6   1   5        0.07        5.07      1.81 o 
  -5   1   5      475.06      435.87      6.24 o 
  -4   1   5      479.13      433.19      6.19 o 
  -3   1   5      113.56      109.20      1.71 o 
  -2   1   5     4168.62     3809.47     58.79 o 
  -1   1   5      326.75      364.93      4.40 o 
   0   1   5     2512.48     2663.57     19.55 o 
   1   1   5     1554.66     1562.28     14.77 o 
   2   1   5     1065.04      997.80      9.32 o 
   3   1   5      660.22      541.36      8.69 o 
   4   1   5      413.79      366.13      6.97 o 
   5   1   5      543.66      542.50      8.02 o 
   6   1   5      142.65      135.49      4.27 o 
   7   1   5       44.40       45.98      3.16 o 
   8   1   5       66.48       64.73      4.10 o 
   9   1   5       14.89       27.18      5.52 o 
  10   1   5       46.35       56.35      4.52 o 
  11   1   5       46.07       45.85      6.32 o 
 -13   2   5       34.12       40.96      5.62 o 
 -12   2   5        0.42        1.91      3.06 o 
 -11   2   5        4.38        8.45      3.30 o 
 -10   2   5      106.85      105.56      4.54 o 
  -9   2   5      109.08       96.54      6.12 o 
  -8   2   5      414.56      396.82     11.24 o 
  -7   2   5       24.79       26.54      1.92 o 
  -6   2   5      657.27      609.22      7.54 o 
  -5   2   5     1050.46      965.33     10.10 o 
  -4   2   5     1613.59     1523.15     20.17 o 
  -3   2   5       36.22       31.30      1.23 o 
  -2   2   5      490.19      514.90      7.87 o 
  -1   2   5      706.56      684.64      9.38 o 
   0   2   5      319.82      305.48      4.30 o 
   1   2   5      143.16      152.10      4.40 o 
   2   2   5      867.06      910.49      8.82 o 
   3   2   5      617.23      579.17      6.54 o 
   4   2   5     1604.05     1553.36     15.84 o 
   5   2   5      368.98      332.35      6.11 o 
   6   2   5      271.50      239.68      5.19 o 
   7   2   5       62.29       60.83      2.79 o 
   8   2   5      616.86      592.95     14.72 o 
   9   2   5      186.48      181.74      7.30 o 
  10   2   5        1.55        3.16      2.78 o 
  11   2   5        0.84        1.85      3.87 o 
 -13   3   5       17.64       26.58      9.01 o 
 -12   3   5        2.63       -3.22      3.42 o 
 -11   3   5        0.31       -2.06      2.06 o 
 -10   3   5        1.73        1.35      3.46 o 
  -9   3   5        6.13        8.68      1.80 o 
  -8   3   5       18.59       19.99      2.67 o 
  -7   3   5        0.64       -0.60      1.00 o 
  -6   3   5      222.52      184.32      3.38 o 
  -5   3   5        6.10        7.52      1.38 o 
  -4   3   5      112.61      108.37      2.41 o 
  -3   3   5        0.22        3.73      0.82 o 
  -2   3   5      584.35      548.30     23.36 o 
  -1   3   5        0.25       -0.43      0.70 o 
   0   3   5      764.55      781.83      9.09 o 
   1   3   5       78.92       75.06      1.37 o 
   2   3   5       23.48       23.76      1.33 o 
   3   3   5      108.64       97.43      2.12 o 
   4   3   5       46.88       48.51      1.64 o 
   5   3   5        4.54        2.98      1.55 o 
   6   3   5       35.30       28.85      2.13 o 
   7   3   5        4.65        6.01      1.64 o 
   8   3   5        8.16        7.65      2.52 o 
   9   3   5        0.02       11.13      3.25 o 
  10   3   5        3.82        9.08      3.29 o 
 -12   4   5        0.16        0.32      3.30 o 
 -11   4   5       52.98       49.77      4.14 o 
 -10   4   5        2.62        6.02      2.27 o 
  -9   4   5      103.80       97.06      4.17 o 
  -8   4   5       30.69       27.14      1.72 o 
  -7   4   5       55.48       51.40      2.92 o 
  -6   4   5      197.35      195.62      4.74 o 
  -5   4   5     1410.81     1302.73     41.67 o 
  -4   4   5      672.39      647.69      9.27 o 
  -3   4   5       49.26       48.77      2.87 o 
  -2   4   5      302.47      280.95      5.32 o 
  -1   4   5      349.08      313.52      6.35 o 
   0   4   5        1.10        7.78      2.12 o 
   1   4   5       35.76       34.18      3.01 o 
   2   4   5      102.35       96.74      2.14 o 
   3   4   5      293.93      263.27      4.33 o 
   4   4   5      652.10      627.03     11.62 o 
   5   4   5       15.55       21.69      2.44 o 
   6   4   5        5.71       10.47      2.26 o 
   7   4   5      438.38      433.47      9.95 o 
   8   4   5      336.83      313.56      9.68 o 
   9   4   5       93.93       83.31      5.52 o 
  10   4   5        0.07        1.59      3.39 o 
 -11   5   5        1.96        5.52      2.87 o 
 -10   5   5      161.52      155.38      6.96 o 
  -9   5   5      287.92      269.09      8.65 o 
  -8   5   5       81.01       74.47      3.64 o 
  -7   5   5      140.23      125.14      5.52 o 
  -6   5   5        0.21       -0.47      1.34 o 
  -5   5   5       61.77       57.79      2.44 o 
  -4   5   5      385.36      364.25      9.55 o 
  -3   5   5       28.71       31.99      3.28 o 
  -2   5   5      221.37      177.07      3.59 o 
  -1   5   5      883.43      825.93     11.95 o 
   0   5   5      885.61      839.62     12.58 o 
   1   5   5      391.43      349.85      6.87 o 
   2   5   5      342.36      336.32      6.82 o 
   3   5   5      631.59      603.86     11.54 o 
   4   5   5      272.55      286.67      8.06 o 
   5   5   5      257.10      261.02      7.97 o 
   6   5   5       22.00       24.91      2.40 o 
   7   5   5        0.01        4.27      2.06 o 
   8   5   5      116.39      122.76      7.23 o 
   9   5   5        0.01        0.98      2.93 o 
 -10   6   5       43.62       42.00      7.63 o 
  -9   6   5        1.56        5.33      2.63 o 
  -8   6   5        0.32        0.12      1.78 o 
  -7   6   5       10.35        7.44      3.80 o 
  -6   6   5      172.84      156.88      5.71 o 
  -5   6   5       12.23       16.91      2.24 o 
  -4   6   5       48.03       44.14      3.76 o 
  -3   6   5      527.71      529.41     17.92 o 
  -2   6   5      202.64      198.97      8.24 o 
  -1   6   5       68.53       61.56      5.76 o 
   0   6   5      135.94      130.39      3.84 o 
   1   6   5      171.41      165.66      4.74 o 
   2   6   5       91.05       88.44      3.70 o 
   3   6   5       19.32       13.61      2.15 o 
   4   6   5        3.35       12.34      2.76 o 
   5   6   5       28.14       26.18      3.30 o 
   6   6   5       50.24       55.58      4.37 o 
   7   6   5        5.48        4.10      2.87 o 
   8   6   5        3.65        4.57      3.52 o 
  -9   7   5       24.71       34.30      6.39 o 
  -8   7   5        0.51        8.69      6.55 o 
  -7   7   5       45.01       35.60      4.04 o 
  -6   7   5      104.80      106.84      6.51 o 
  -5   7   5        7.03       10.02      4.31 o 
  -4   7   5       81.28       93.17      5.41 o 
  -3   7   5       76.23       80.01      5.64 o 
  -2   7   5       43.38       49.72      5.25 o 
  -1   7   5      456.63      457.47     11.86 o 
   0   7   5      499.10      507.99     10.52 o 
   1   7   5       95.06      105.10      4.06 o 
   2   7   5      101.71       93.29      4.73 o 
   3   7   5      370.43      349.54      8.93 o 
   4   7   5       69.22       89.53      5.67 o 
   5   7   5       12.57        9.13      2.90 o 
   6   7   5       47.75       47.19      5.52 o 
   7   7   5       20.60       19.22      3.94 o 
  -7   8   5        6.94       12.28      6.92 o 
  -6   8   5       62.08       68.68      5.49 o 
  -5   8   5      125.85      123.18      6.80 o 
  -4   8   5       75.21       80.60      5.86 o 
  -3   8   5       28.79       35.17      6.39 o 
  -2   8   5        7.85       11.49      3.05 o 
  -1   8   5       26.81       29.38      3.53 o 
   0   8   5        1.33        5.62      2.73 o 
   1   8   5       40.04       54.26      8.89 o 
   2   8   5       64.95       61.25      4.56 o 
   3   8   5      112.35      101.83      5.55 o 
   4   8   5      152.30      151.72     14.39 o 
   5   8   5       19.67       23.20      4.45 o 
  -4   9   5       19.95       13.71      4.38 o 
  -3   9   5      125.93      115.51      7.44 o 
  -2   9   5       76.80       78.30      6.69 o 
  -1   9   5       28.74       30.53      4.35 o 
   0   9   5        0.42        9.06      3.15 o 
   1   9   5        8.00        9.81      6.15 o 
   2   9   5       25.24       24.38      7.61 o 
 -13   0   6       19.30       36.99      8.15 o 
 -12   0   6      164.57      141.54     10.02 o 
 -11   0   6      431.48      452.13     35.46 o 
 -10   0   6       50.92       47.90      6.25 o 
  -9   0   6        1.23        3.01      3.27 o 
  -8   0   6      180.85      202.89      6.16 o 
  -7   0   6      650.01      638.72     12.58 o 
  -6   0   6      952.01      910.88     15.58 o 
  -5   0   6      613.25      662.99     12.37 o 
  -4   0   6      783.46      877.64     12.67 o 
  -3   0   6       13.11       14.27      1.22 o 
  -2   0   6      147.61      186.11      4.45 o 
  -1   0   6      264.93      308.87     10.84 o 
   0   0   6     1267.07     1319.18     16.14 o 
   1   0   6     2746.32     2814.26     41.24 o 
   2   0   6      198.65      174.08      3.58 o 
   3   0   6      105.01      123.98      2.94 o 
   4   0   6     1441.71     1466.39     21.19 o 
   5   0   6     2486.07     2437.34     34.83 o 
   6   0   6      884.09      867.85     28.14 o 
   7   0   6       99.38      115.00      6.41 o 
   8   0   6      182.60      148.99      8.66 o 
   9   0   6       29.63       39.81      5.74 o 
  10   0   6       32.76       30.32      5.64 o 
 -13   1   6       26.92       32.14      4.26 o 
 -12   1   6       12.14        9.57      2.96 o 
 -11   1   6       69.94       80.88      5.26 o 
 -10   1   6      144.21      153.86      3.97 o 
  -9   1   6       48.73       40.44      2.25 o 
  -8   1   6      196.82      207.55      4.51 o 
  -7   1   6       78.16       79.57      2.46 o 
  -6   1   6      140.22      135.79      3.17 o 
  -5   1   6       24.82       26.50      1.42 o 
  -4   1   6       46.98       48.47      1.44 o 
  -3   1   6       11.08       36.38      1.48 o 
  -2   1   6        7.06       13.26      1.60 o 
  -1   1   6       79.83       63.19      1.20 o 
   0   1   6     1470.59     1538.91     12.96 o 
   1   1   6      106.28      120.72      2.71 o 
   2   1   6     2035.18     2221.16     31.48 o 
   3   1   6        0.68        3.29      1.31 o 
   4   1   6      566.67      641.50      9.12 o 
   5   1   6      226.00      237.75      4.64 o 
   6   1   6      221.94      227.94      5.55 o 
   7   1   6       23.19       19.89      2.63 o 
   8   1   6       30.80       44.04      7.33 o 
   9   1   6      114.90      125.68      6.28 o 
  10   1   6       44.57       50.91      4.51 o 
 -13   2   6        2.11        5.68      3.80 o 
 -12   2   6      105.22       96.84      5.58 o 
 -11   2   6       87.78       71.31      4.66 o 
 -10   2   6        0.61        5.25      2.95 o 
  -9   2   6        0.27        0.05      1.29 o 
  -8   2   6      107.11      124.78      3.30 o 
  -7   2   6      430.40      394.06      6.20 o 
  -6   2   6      299.96      371.68      5.49 o 
  -5   2   6      207.11      267.06      5.77 o 
  -4   2   6      140.08      133.60      3.87 o 
  -3   2   6       82.09       91.76      2.51 o 
  -2   2   6      339.92      356.43      3.97 o 
  -1   2   6     1034.49     1142.91      9.27 o 
   0   2   6       37.09       20.04      1.75 o 
   1   2   6      873.20      889.91     10.53 o 
   2   2   6      123.76      116.73      2.88 o 
   3   2   6      123.01      117.79      2.64 o 
   4   2   6       31.46       35.89      1.79 o 
   5   2   6      937.88      905.97     14.03 o 
   6   2   6      108.58      108.16      3.42 o 
   7   2   6       14.16       25.76      2.73 o 
   8   2   6        5.12        9.28      3.54 o 
   9   2   6       86.60       91.97      5.36 o 
  10   2   6        0.76        7.38      2.98 o 
 -13   3   6        0.29       -0.49      8.43 o 
 -12   3   6        0.02       -1.12      3.05 o 
 -11   3   6        1.72        2.28      2.42 o 
 -10   3   6        0.01       -1.16      2.03 o 
  -9   3   6        8.54       11.94      2.05 o 
  -8   3   6      194.98      197.16      5.96 o 
  -7   3   6      243.27      232.69      6.06 o 
  -6   3   6       30.19       26.67      1.74 o 
  -5   3   6       68.29       81.36      3.18 o 
  -4   3   6     1676.41     1609.80     18.77 o 
  -3   3   6     3279.25     3182.35     49.60 o 
  -2   3   6      382.60      379.16     17.04 o 
  -1   3   6      611.43      679.86     22.86 o 
   0   3   6      206.90      190.56      3.49 o 
   1   3   6     1656.91     1768.92     15.95 o 
   2   3   6       62.46       62.67      2.42 o 
   3   3   6        5.65        7.60      1.77 o 
   4   3   6      163.43      151.77      3.61 o 
   5   3   6      140.28      124.38      5.15 o 
   6   3   6        2.12        1.38      1.60 o 
   7   3   6       12.45       11.06      1.87 o 
   8   3   6      285.58      294.46      9.82 o 
   9   3   6      384.50      405.62     12.78 o 
  10   3   6       86.47       96.22      6.53 o 
 -12   4   6       42.59       46.17     10.17 o 
 -11   4   6       26.42       29.70      3.70 o 
 -10   4   6       44.23       46.68      4.00 o 
  -9   4   6       14.58       12.94      2.01 o 
  -8   4   6      112.01      114.11      3.99 o 
  -7   4   6      160.21      138.49      4.24 o 
  -6   4   6       88.94       99.03      3.20 o 
  -5   4   6       13.43       21.05      3.14 o 
  -4   4   6      413.09      402.06      7.54 o 
  -3   4   6      233.57      206.01      7.17 o 
  -2   4   6      195.67      200.64      5.10 o 
  -1   4   6       15.97       20.76      1.88 o 
   0   4   6      865.87      821.15     26.39 o 
   1   4   6      202.30      197.12      4.55 o 
   2   4   6        0.40        2.70      0.94 o 
   3   4   6      448.04      458.74      7.39 o 
   4   4   6       27.69       22.95      1.66 o 
   5   4   6      278.09      287.67      6.34 o 
   6   4   6       18.58       24.76      2.49 o 
   7   4   6      287.14      304.90      7.87 o 
   8   4   6      125.50      129.55      5.92 o 
   9   4   6        0.17       -1.44      3.13 o 
 -11   5   6        3.82        9.14      5.57 o 
 -10   5   6        0.28        1.14      2.11 o 
  -9   5   6        5.05       12.24      5.60 o 
  -8   5   6       41.53       42.13      2.90 o 
  -7   5   6      124.10      118.63      4.08 o 
  -6   5   6      145.24      138.20      4.56 o 
  -5   5   6        6.92       14.93      2.84 o 
  -4   5   6       14.08       15.74      2.55 o 
  -3   5   6      144.58      162.11      5.73 o 
  -2   5   6       37.19       40.53      3.19 o 
  -1   5   6      423.54      388.75      6.70 o 
   0   5   6      226.84      247.50      6.32 o 
   1   5   6       76.03       78.49      3.06 o 
   2   5   6      136.70      153.87      4.44 o 
   3   5   6       67.85       58.23      2.93 o 
   4   5   6      213.81      244.58      6.77 o 
   5   5   6       47.88       47.23      5.47 o 
   6   5   6      109.14      106.33      4.93 o 
   7   5   6        0.03        1.85      2.92 o 
   8   5   6       33.04       39.86      5.98 o 
 -10   6   6        5.85        5.13      3.69 o 
  -9   6   6        7.80       15.13      3.84 o 
  -8   6   6        7.79       12.90      3.04 o 
  -7   6   6      171.44      175.85      7.27 o 
  -6   6   6       55.01       56.89      4.32 o 
  -5   6   6      129.32      122.99      5.66 o 
  -4   6   6       11.49       31.06      3.53 o 
  -3   6   6       24.22       43.09      3.91 o 
  -2   6   6       83.07       92.97      4.82 o 
  -1   6   6      213.13      214.36      6.75 o 
   0   6   6      112.25      102.75      5.16 o 
   1   6   6      333.98      329.32      8.55 o 
   2   6   6       59.29       70.19      3.29 o 
   3   6   6       30.65       25.04      2.43 o 
   4   6   6       54.51       59.66      3.28 o 
   5   6   6      189.13      217.01      7.86 o 
   6   6   6      200.49      209.74      8.24 o 
   7   6   6        4.29        9.58      3.65 o 
  -9   7   6       45.99       35.50      5.56 o 
  -8   7   6       30.66       36.70      5.33 o 
  -7   7   6        7.13       11.32      3.28 o 
  -6   7   6      102.97      101.80      5.74 o 
  -5   7   6       87.96       80.64      5.17 o 
  -4   7   6       63.99       64.59      4.77 o 
  -3   7   6      197.55      214.58      7.63 o 
  -2   7   6       62.96       71.82      4.49 o 
  -1   7   6       37.83       49.30      6.77 o 
   0   7   6      104.40       93.75      5.08 o 
   1   7   6       47.13       56.29      5.45 o 
   2   7   6       77.37       79.90      4.15 o 
   3   7   6      215.55      205.39      6.69 o 
   4   7   6      119.35      112.99      5.92 o 
   5   7   6       74.90       81.68      5.43 o 
   6   7   6       20.07       19.20      3.85 o 
  -7   8   6        1.66        1.90      3.83 o 
  -6   8   6       31.67       35.61      5.40 o 
  -5   8   6       62.71       57.02      4.89 o 
  -4   8   6       11.98       15.00      3.45 o 
  -3   8   6        0.00        3.88      4.06 o 
  -2   8   6       31.36       33.58      4.16 o 
  -1   8   6      126.87      144.20      6.92 o 
   0   8   6       19.96       25.66      3.55 o 
   1   8   6        4.30       13.84      3.44 o 
   2   8   6        1.65        2.92      2.59 o 
   3   8   6        0.07        3.45      3.25 o 
   4   8   6        8.72        9.49      3.91 o 
  -4   9   6       89.69      114.73      8.57 o 
  -3   9   6       59.05       63.01      5.64 o 
  -2   9   6       58.10       73.14      6.36 o 
  -1   9   6        0.89        5.84      3.20 o 
   0   9   6       10.40       13.84      4.48 o 
   1   9   6       78.79       90.90      7.49 o 
 -13   1   7        8.62       18.45      3.89 o 
 -12   1   7       66.54       58.33      4.82 o 
 -11   1   7       54.04       50.75      3.32 o 
 -10   1   7       44.86       42.06      2.32 o 
  -9   1   7      169.66      167.81      4.24 o 
  -8   1   7       25.50       34.49      2.96 o 
  -7   1   7      488.63      462.61      7.95 o 
  -6   1   7      499.97      543.78      7.60 o 
  -5   1   7      595.87      668.73     10.61 o 
  -4   1   7     1568.86     1616.77     15.46 o 
  -3   1   7       82.41       85.95      3.33 o 
  -2   1   7      181.94      161.11      4.79 o 
  -1   1   7      592.03      558.74      5.66 o 
   0   1   7       75.04       86.48      1.74 o 
   1   1   7       13.72       12.00      1.46 o 
   2   1   7       31.87       21.19      1.08 o 
   3   1   7      816.26      799.93      9.33 o 
   4   1   7       60.47       54.48      1.77 o 
   5   1   7      304.65      301.17      6.37 o 
   6   1   7      419.59      417.82      9.77 o 
   7   1   7      217.96      210.39      6.63 o 
   8   1   7       32.78       38.37      3.48 o 
   9   1   7        0.94       10.16      6.76 o 
  10   1   7       27.88       39.54      4.56 o 
 -13   2   7        7.85       10.68      4.26 o 
 -12   2   7       10.05       13.24      4.12 o 
 -11   2   7       83.22       80.67      4.04 o 
 -10   2   7      190.85      181.35      4.62 o 
  -9   2   7      213.24      194.28      4.53 o 
  -8   2   7      170.37      158.17      3.81 o 
  -7   2   7       21.01       18.03      1.66 o 
  -6   2   7       44.24       54.00      3.11 o 
  -5   2   7      292.04      297.86      9.63 o 
  -4   2   7        3.45        6.82      1.48 o 
  -3   2   7       67.84       67.43      2.18 o 
  -2   2   7     1425.56     1328.87     29.27 o 
  -1   2   7     2259.84     2100.76     16.81 o 
   0   2   7      249.21      258.87      4.99 o 
   1   2   7      354.02      349.82      4.33 o 
   2   2   7      890.53      864.65      9.78 o 
   3   2   7      216.21      210.41      3.52 o 
   4   2   7      351.41      314.72      6.31 o 
   5   2   7       45.35       38.21      2.19 o 
   6   2   7        8.88        9.21      2.80 o 
   7   2   7      230.66      228.49      7.49 o 
   8   2   7       13.99       16.84      3.04 o 
   9   2   7       24.99       23.87      3.48 o 
  10   2   7       74.99       77.01      5.65 o 
 -13   3   7        0.63        1.37      3.96 o 
 -12   3   7        0.44        2.41      3.40 o 
 -11   3   7        0.18       -2.10      2.18 o 
 -10   3   7        0.86       61.03     33.51 o 
  -9   3   7       10.06       13.28      1.73 o 
  -8   3   7        1.27        4.88      1.34 o 
  -7   3   7       35.50       33.43      2.93 o 
  -6   3   7      129.96      124.52      7.46 o 
  -5   3   7       13.19        9.61      2.51 o 
  -4   3   7      213.16      167.41      3.42 o 
  -3   3   7       31.10       45.46      2.46 o 
  -2   3   7        5.65        3.64      1.36 o 
  -1   3   7        0.98        7.23      1.22 o 
   0   3   7      357.13      315.37      7.05 o 
   1   3   7       21.35       20.08      1.91 o 
   2   3   7        8.67        9.98      1.53 o 
   3   3   7       88.78       80.57      2.18 o 
   4   3   7       28.84       28.13      2.47 o 
   5   3   7        2.35        3.40      1.54 o 
   6   3   7       20.49       22.75      2.96 o 
   7   3   7      154.01      141.69      5.64 o 
   8   3   7       35.19       37.12      3.63 o 
   9   3   7       39.90       39.82      4.96 o 
 -12   4   7        0.48        0.85      3.13 o 
 -11   4   7        0.13        8.34      5.75 o 
 -10   4   7      124.42      110.44      5.59 o 
  -9   4   7       55.00       58.38      5.71 o 
  -8   4   7        1.07        1.30      2.28 o 
  -7   4   7        4.96        6.12      3.52 o 
  -6   4   7       18.24       17.88      1.93 o 
  -5   4   7       92.68       99.43      2.94 o 
  -4   4   7      170.76      144.88      4.86 o 
  -3   4   7      119.53      119.22      4.23 o 
  -2   4   7      795.95      811.24     38.81 o 
  -1   4   7     1613.21     1492.76     36.99 o 
   0   4   7      101.79      106.79      4.90 o 
   1   4   7      278.72      251.98      5.13 o 
   2   4   7       93.02       82.79      2.90 o 
   3   4   7      369.42      343.83      7.20 o 
   4   4   7      108.46      110.38      4.01 o 
   5   4   7      168.88      159.30      4.46 o 
   6   4   7        0.34       -1.20      1.60 o 
   7   4   7        6.89       10.82      2.98 o 
   8   4   7        1.24       -0.18      2.91 o 
   9   4   7        8.54       12.46      4.88 o 
 -11   5   7       49.82       55.74      4.87 o 
 -10   5   7       38.90       42.33      4.79 o 
  -9   5   7      136.27      129.49      4.94 o 
  -8   5   7       13.81       19.66      2.22 o 
  -7   5   7      190.61      180.25      8.57 o 
  -6   5   7      281.62      242.39     11.74 o 
  -5   5   7      466.75      424.64     12.32 o 
  -4   5   7       37.08       37.58      3.44 o 
  -3   5   7      169.41      173.21      5.65 o 
  -2   5   7      396.83      376.56      9.36 o 
  -1   5   7       33.71       37.11      3.12 o 
   0   5   7       29.90       27.89      1.96 o 
   1   5   7      135.36      107.60      3.74 o 
   2   5   7      288.22      274.10      6.19 o 
   3   5   7      907.55      878.15     16.88 o 
   4   5   7      316.77      281.76      8.46 o 
   5   5   7       71.87       70.68      4.23 o 
   6   5   7      210.46      202.64      7.53 o 
   7   5   7      254.34      253.68      9.12 o 
   8   5   7       99.76       90.70      7.24 o 
 -10   6   7        3.83        6.82      4.22 o 
  -9   6   7        0.88       -0.05      2.95 o 
  -8   6   7       47.09       49.89      4.40 o 
  -7   6   7        6.11       11.51      2.91 o 
  -6   6   7       32.21       39.40      3.72 o 
  -5   6   7       21.22       20.27      3.70 o 
  -4   6   7      199.46      185.50      9.22 o 
  -3   6   7      312.68      306.51      9.36 o 
  -2   6   7        2.91        0.71      2.31 o 
  -1   6   7       53.49       58.93      3.74 o 
   0   6   7      123.93      105.91      5.03 o 
   1   6   7        1.20        4.81      2.22 o 
   2   6   7        1.05        1.30      1.49 o 
   3   6   7       39.12       44.18      3.09 o 
   4   6   7      198.28      202.18      7.62 o 
   5   6   7      104.14      110.99      5.90 o 
   6   6   7        6.10        7.58      2.88 o 
   7   6   7        2.27        2.23      3.22 o 
  -9   7   7       48.81       40.55      5.72 o 
  -8   7   7       11.74        1.57      3.55 o 
  -7   7   7       67.38       71.73      5.66 o 
  -6   7   7      232.69      233.04      8.56 o 
  -5   7   7      199.61      180.28      7.86 o 
  -4   7   7       16.15       20.75      3.42 o 
  -3   7   7       63.83       69.77      4.88 o 
  -2   7   7       56.46       62.29      4.63 o 
  -1   7   7       37.78       47.09      8.43 o 
   0   7   7      222.75      211.01      7.52 o 
   1   7   7       62.98       64.38      4.33 o 
   2   7   7        3.07        9.70      2.58 o 
   3   7   7       88.42      101.70      5.19 o 
   4   7   7       22.99       32.96      4.65 o 
   5   7   7       69.54       65.59      7.01 o 
  -7   8   7        3.02        3.54      3.55 o 
  -6   8   7        0.02        7.28      4.91 o 
  -5   8   7        4.50        4.92      4.53 o 
  -4   8   7        0.00        3.80      2.73 o 
  -3   8   7       52.62       50.80      4.75 o 
  -2   8   7       88.17       98.48      5.99 o 
  -1   8   7      156.29      134.93      6.91 o 
   0   8   7       37.92       45.37      4.31 o 
   1   8   7       60.61       65.96      5.26 o 
   2   8   7      111.12      115.91      6.28 o 
   3   8   7      170.92      182.54      9.47 o 
  -2   9   7        9.81        6.57      3.31 o 
  -1   9   7       40.54       35.00      5.32 o 
 -13   0   8       23.35       25.48     10.60 o 
 -12   0   8       96.46       95.87      8.53 o 
 -11   0   8        9.18       12.27      2.77 o 
 -10   0   8       91.21       81.94      7.26 o 
  -9   0   8       10.95       14.15      3.63 o 
  -8   0   8      190.83      178.12      6.34 o 
  -7   0   8      102.14      105.16      4.50 o 
  -6   0   8        0.14        0.78      2.63 o 
  -5   0   8     3583.57     3731.40     54.55 o 
  -4   0   8    15188.68    15665.68    210.56 o 
  -3   0   8     1037.27     1014.40     22.81 o 
  -2   0   8      373.36      324.01      5.91 o 
  -1   0   8     1169.98     1138.69     16.33 o 
   0   0   8     2662.78     2804.55     39.22 o 
   1   0   8      155.10      173.57      4.31 o 
   2   0   8     1569.06     1730.41     26.78 o 
   3   0   8      443.12      428.79     10.18 o 
   4   0   8       43.56       49.40      2.95 o 
   5   0   8      739.35      723.98     22.90 o 
   6   0   8        0.60        4.12      2.80 o 
   7   0   8      277.19      294.13     12.69 o 
   8   0   8      843.50      934.83     32.20 o 
   9   0   8       69.42       65.29      7.19 o 
 -13   1   8        8.82        3.01      3.18 o 
 -12   1   8       45.15       46.78      4.48 o 
 -11   1   8        0.46        1.66      2.14 o 
 -10   1   8        1.83        2.26      1.56 o 
  -9   1   8      313.48      328.05      6.67 o 
  -8   1   8      307.02      295.11      6.01 o 
  -7   1   8        5.58        7.92      1.65 o 
  -6   1   8       33.93       34.68      2.31 o 
  -5   1   8       53.89       67.03      3.28 o 
  -4   1   8      341.77      349.73      7.43 o 
  -3   1   8      456.40      506.45     15.72 o 
  -2   1   8        4.66        7.83      0.93 o 
  -1   1   8      433.03      443.43      5.16 o 
   0   1   8     1231.32     1304.59     14.51 o 
   1   1   8      544.26      564.88      6.87 o 
   2   1   8      263.45      283.46      5.33 o 
   3   1   8       31.36       30.55      2.20 o 
   4   1   8      812.57      896.65     11.38 o 
   5   1   8       38.41       31.64      2.78 o 
   6   1   8       45.78       39.45      3.10 o 
   7   1   8       26.89       31.85      3.27 o 
   8   1   8       18.42       26.50      3.47 o 
   9   1   8        0.68        0.13      2.73 o 
 -13   2   8       44.15       29.66      5.35 o 
 -12   2   8       84.20       88.75      7.15 o 
 -11   2   8       14.10        7.78      2.66 o 
 -10   2   8       26.85       30.64      2.12 o 
  -9   2   8        2.34       -0.26      1.58 o 
  -8   2   8       74.92       72.79      3.98 o 
  -7   2   8      130.00      107.78      3.30 o 
  -6   2   8       65.70       59.57      3.04 o 
  -5   2   8      164.37      151.50      3.90 o 
  -4   2   8      573.16      637.76     13.10 o 
  -3   2   8      324.05      286.31      4.57 o 
  -2   2   8     1015.55     1061.56      9.49 o 
  -1   2   8      583.04      555.91     11.19 o 
   0   2   8      170.38      142.50      2.37 o 
   1   2   8       11.38        9.43      0.96 o 
   2   2   8      246.61      241.27      3.96 o 
   3   2   8        0.69        6.67      1.21 o 
   4   2   8     1255.17     1239.68     15.96 o 
   5   2   8      409.23      413.25      8.15 o 
   6   2   8      115.43      113.63      3.76 o 
   7   2   8       12.65       14.45      2.77 o 
   8   2   8      119.64      126.13      6.13 o 
   9   2   8       45.68       47.79      4.71 o 
 -13   3   8        0.17       -3.70      3.70 o 
 -12   3   8       87.30      102.28      7.19 o 
 -11   3   8       82.22       61.76      4.59 o 
 -10   3   8       11.57       15.42      4.16 o 
  -9   3   8      306.15      305.97      7.41 o 
  -8   3   8      687.81      718.74     13.67 o 
  -7   3   8      445.13      507.71      9.93 o 
  -6   3   8       10.31       19.64      1.75 o 
  -5   3   8       75.56       70.04      3.65 o 
  -4   3   8        7.79        8.44      1.87 o 
  -3   3   8      103.44      121.64      4.03 o 
  -2   3   8        0.24        3.35      3.30 o 
  -1   3   8      985.56     1031.36     18.93 o 
   0   3   8     2559.37     2623.10     32.14 o 
   1   3   8     1112.87     1099.67     19.63 o 
   2   3   8       26.14       20.89      1.26 o 
   3   3   8     1388.58     1382.68     17.26 o 
   4   3   8      985.98      966.05     22.90 o 
   5   3   8       50.23       53.23      3.12 o 
   6   3   8        8.99       13.99      2.00 o 
   7   3   8       42.24       48.29      5.58 o 
   8   3   8       10.06       17.20      5.09 o 
   9   3   8       54.86       58.57      6.21 o 
 -12   4   8       53.32       65.86     13.41 o 
 -11   4   8       84.78       87.71      5.62 o 
 -10   4   8       33.01       34.75      4.01 o 
  -9   4   8       26.24       35.03      2.82 o 
  -8   4   8       14.44       20.43      3.88 o 
  -7   4   8        1.11        2.31      1.40 o 
  -6   4   8        5.89       10.16      1.48 o 
  -5   4   8        0.26        0.83      2.67 o 
  -4   4   8      196.35      205.36      7.30 o 
  -3   4   8       10.24       15.55      2.33 o 
  -2   4   8        0.32        0.67      2.04 o 
  -1   4   8       31.55       37.64      5.93 o 
   0   4   8       42.72       48.42      2.53 o 
   1   4   8      222.19      220.81      4.98 o 
   2   4   8       62.80       69.55      3.24 o 
   3   4   8      573.55      577.82     10.57 o 
   4   4   8      120.16      115.17      3.77 o 
   5   4   8       81.71       87.00      4.51 o 
   6   4   8       35.75       36.37      4.59 o 
   7   4   8       36.59       39.88      4.89 o 
   8   4   8      110.50       98.64      6.92 o 
 -11   5   8       27.47       25.96      5.15 o 
 -10   5   8       37.75       37.45      5.34 o 
  -9   5   8       94.05       91.27      4.15 o 
  -8   5   8       68.16       68.76      3.38 o 
  -7   5   8        0.80        2.97      2.37 o 
  -6   5   8       75.48       65.45      4.20 o 
  -5   5   8      358.64      386.98     10.53 o 
  -4   5   8        2.74        5.34      3.71 o 
  -3   5   8      231.71      244.26      7.34 o 
  -2   5   8      219.90      216.87      6.71 o 
  -1   5   8       67.45       74.25      3.74 o 
   0   5   8      139.13      120.83      4.34 o 
   1   5   8      501.40      475.35      9.19 o 
   2   5   8      107.01      107.10      5.10 o 
   3   5   8      263.01      243.50      7.30 o 
   4   5   8       13.59       20.44      2.90 o 
   5   5   8        3.74        5.31      2.39 o 
   6   5   8       41.52       50.43      4.19 o 
   7   5   8       24.62       22.74      4.56 o 
 -10   6   8        5.01        6.19      3.88 o 
  -9   6   8       14.55       15.85      4.00 o 
  -8   6   8       33.01       31.18      3.82 o 
  -7   6   8       40.34       40.25      7.21 o 
  -6   6   8        5.86       12.03      4.58 o 
  -5   6   8      522.61      549.13     14.93 o 
  -4   6   8      713.20      693.26     17.29 o 
  -3   6   8      371.23      353.89      9.78 o 
  -2   6   8       10.39       11.43      2.67 o 
  -1   6   8      125.73      127.17      5.63 o 
   0   6   8      342.25      365.60     10.25 o 
   1   6   8        0.00        2.74      2.10 o 
   2   6   8        8.25        8.06      2.46 o 
   3   6   8       12.53       14.89      2.78 o 
   4   6   8      100.63      108.11      5.61 o 
   5   6   8        0.05        3.21      4.00 o 
   6   6   8        3.83       11.62      3.49 o 
  -9   7   8        8.00       18.98      4.27 o 
  -8   7   8       58.72       60.39      5.24 o 
  -7   7   8        9.15       15.84      5.19 o 
  -6   7   8        1.83       14.34      5.00 o 
  -5   7   8       13.14       21.23      5.29 o 
  -4   7   8       11.74       16.40      3.19 o 
  -3   7   8       27.80       28.05      4.59 o 
  -2   7   8        2.52        4.38      2.74 o 
  -1   7   8      159.79      163.34      6.86 o 
   0   7   8       45.70       44.26      4.07 o 
   1   7   8        0.07        2.07      3.18 o 
   2   7   8       19.19       20.60      3.12 o 
   3   7   8       47.03       46.91      6.53 o 
   4   7   8       96.61       99.61      7.24 o 
   5   7   8       63.33       64.42      6.35 o 
  -6   8   8        4.62       12.66      3.76 o 
  -5   8   8        0.15        0.91      5.47 o 
  -4   8   8       32.11       26.92      4.14 o 
  -3   8   8        5.54        4.98      3.01 o 
  -2   8   8       48.46       55.83      4.97 o 
  -1   8   8       22.01       23.85      3.88 o 
   0   8   8        1.47        5.18      3.62 o 
   1   8   8       46.73       51.83      5.45 o 
   2   8   8       74.23       69.85      6.66 o 
   3   8   8       38.74       37.41     10.78 o 
 -13   1   9        4.69       12.57      4.23 o 
 -12   1   9       34.24       25.53      4.51 o 
 -11   1   9       21.14       26.69      5.16 o 
 -10   1   9        9.71       14.33      3.67 o 
  -9   1   9       16.28       20.25      2.08 o 
  -8   1   9        4.02        6.96      1.75 o 
  -7   1   9       42.19       36.06      2.06 o 
  -6   1   9      105.04       94.08      2.55 o 
  -5   1   9       72.16       65.94      2.89 o 
  -4   1   9      984.18      898.40     19.66 o 
  -3   1   9      181.38      211.84      3.84 o 
  -2   1   9      886.63      910.55      9.90 o 
  -1   1   9      233.52      244.75      3.62 o 
   0   1   9      417.36      439.92      6.33 o 
   1   1   9      352.17      323.60      4.87 o 
   2   1   9      265.04      267.66      4.54 o 
   3   1   9      402.59      370.43      5.91 o 
   4   1   9       62.08       60.81      2.06 o 
   5   1   9       42.39       32.27      2.09 o 
   6   1   9       41.93       45.65      4.91 o 
   7   1   9        7.05       10.69      2.55 o 
   8   1   9       44.13       48.11      5.88 o 
   9   1   9       41.63       33.67      4.13 o 
 -13   2   9        1.83        2.19      6.27 o 
 -12   2   9       26.72       33.46      6.67 o 
 -11   2   9       44.39       37.72      3.76 o 
 -10   2   9       79.37       84.49      4.13 o 
  -9   2   9        0.01       -1.70      1.70 o 
  -8   2   9      177.96      171.16      5.95 o 
  -7   2   9      329.08      336.89      7.45 o 
  -6   2   9      401.88      369.02      7.20 o 
  -5   2   9        4.72        5.00      1.33 o 
  -4   2   9      199.66      205.79      4.47 o 
  -3   2   9      105.63      103.36      2.61 o 
  -2   2   9      129.74      134.33      2.76 o 
  -1   2   9      157.96      142.82      2.29 o 
   0   2   9      313.30      274.03      3.96 o 
   1   2   9      432.35      450.55      6.26 o 
   2   2   9      839.93      810.32     10.69 o 
   3   2   9      111.71      106.07      2.74 o 
   4   2   9      150.49      126.60      3.84 o 
   5   2   9       68.17       62.39      4.06 o 
   6   2   9      527.11      483.27     12.08 o 
   7   2   9      128.26      125.78      5.98 o 
   8   2   9        3.79        5.05      2.58 o 
   9   2   9        0.88        0.93      5.19 o 
 -12   3   9        0.75        2.93      2.48 o 
 -11   3   9        1.50        1.25      2.56 o 
 -10   3   9        7.48        4.69      1.93 o 
  -9   3   9        0.62        0.09      1.66 o 
  -8   3   9       44.23       43.29      3.04 o 
  -7   3   9        1.17        1.21      3.46 o 
  -6   3   9       15.74       10.80      2.93 o 
  -5   3   9        6.80        6.67      2.62 o 
  -4   3   9       95.51       74.52      7.47 o 
  -3   3   9        5.56        1.63      1.58 o 
  -2   3   9      241.38      222.76      6.39 o 
  -1   3   9       17.15       18.87      2.11 o 
   0   3   9        3.85        0.54      1.06 o 
   1   3   9       35.03       33.05      2.68 o 
   2   3   9       19.34       22.74      2.04 o 
   3   3   9        7.97        8.81      1.24 o 
   4   3   9       33.58       27.71      2.88 o 
   5   3   9       10.80       16.48      1.94 o 
   6   3   9        9.92       11.78      1.92 o 
   7   3   9        0.08        4.64      3.12 o 
   8   3   9        4.55       -2.13      3.13 o 
 -12   4   9        0.01       -0.51      3.32 o 
 -11   4   9       22.15       33.83      3.96 o 
 -10   4   9        8.03       10.48      2.35 o 
  -9   4   9        3.16        6.74      1.95 o 
  -8   4   9       68.04       84.12      4.32 o 
  -7   4   9      403.68      372.05      9.07 o 
  -6   4   9      211.35      192.80     13.01 o 
  -5   4   9        1.28        3.16      4.48 o 
  -4   4   9       78.27       78.09      6.09 o 
  -3   4   9       95.82       97.08      4.51 o 
  -2   4   9        2.22        4.45      1.97 o 
  -1   4   9       18.43       21.36      2.64 o 
   0   4   9       30.43       30.81      1.97 o 
   1   4   9      212.68      206.21      5.84 o 
   2   4   9      255.77      237.44      7.25 o 
   3   4   9        9.97       12.54      1.79 o 
   4   4   9       18.60       20.04      2.64 o 
   5   4   9      322.74      304.24      9.30 o 
   6   4   9      309.56      289.27      9.24 o 
   7   4   9       61.46       65.47      5.67 o 
 -11   5   9       67.28       63.03      6.90 o 
 -10   5   9       26.42       32.21      5.47 o 
  -9   5   9       40.18       43.97      5.49 o 
  -8   5   9        0.68        4.59      2.66 o 
  -7   5   9       28.91       32.46      4.58 o 
  -6   5   9       93.40       86.51      4.96 o 
  -5   5   9        0.24        1.80      2.14 o 
  -4   5   9      135.23      120.55      5.40 o 
  -3   5   9      329.96      306.62      8.73 o 
  -2   5   9      430.67      418.14     18.64 o 
  -1   5   9       84.85       88.06      4.27 o 
   0   5   9      173.28      157.63      5.55 o 
   1   5   9      294.20      284.58      7.24 o 
   2   5   9      183.25      181.34      5.38 o 
   3   5   9      146.34      143.98      8.09 o 
   4   5   9        8.23       12.74      2.84 o 
   5   5   9        0.54        6.39      4.78 o 
   6   5   9       81.04       87.94      5.40 o 
   7   5   9        1.81        5.57      3.76 o 
 -10   6   9        0.67       -1.25      4.28 o 
  -9   6   9        8.87        4.53      2.78 o 
  -8   6   9       50.49       56.83      8.30 o 
  -7   6   9        6.29        2.65      2.47 o 
  -6   6   9       34.26       27.66      3.62 o 
  -5   6   9      200.06      206.29      9.93 o 
  -4   6   9       73.30       70.06      4.65 o 
  -3   6   9       45.86       44.85      7.08 o 
  -2   6   9       41.99       51.74      5.08 o 
  -1   6   9       87.99       90.22      4.75 o 
   0   6   9       27.95       21.51      2.85 o 
   1   6   9        7.12        4.69      2.29 o 
   2   6   9        3.11       -0.96      2.11 o 
   3   6   9       28.94       31.31      4.53 o 
   4   6   9       38.78       38.51      3.79 o 
   5   6   9        2.44        7.53      4.27 o 
   6   6   9        8.01       12.37      4.97 o 
  -8   7   9       24.62       32.75      6.97 o 
  -7   7   9        1.11        4.30      3.02 o 
  -6   7   9       30.86       37.50      4.28 o 
  -5   7   9       18.39       23.31      4.33 o 
  -4   7   9       33.09       45.96      4.43 o 
  -3   7   9      191.05      198.98      8.23 o 
  -2   7   9      183.04      183.90      7.64 o 
  -1   7   9       34.94       44.07      6.38 o 
   0   7   9       73.40       76.56      5.15 o 
   1   7   9      208.81      204.04      7.71 o 
   2   7   9       35.64       36.40      4.02 o 
   3   7   9        9.05       19.61      5.51 o 
   4   7   9       23.28       21.58      4.61 o 
  -6   8   9       23.99       32.43      5.81 o 
  -5   8   9        5.73        2.76      2.78 o 
  -4   8   9        3.67        1.02      3.09 o 
  -3   8   9       12.36       20.82      4.47 o 
  -2   8   9        0.79       10.08      5.51 o 
  -1   8   9       29.15       29.33      3.89 o 
   0   8   9       40.18       41.77      4.63 o 
   1   8   9       75.07      125.18     45.69 o 
 -13   0  10       65.99       70.87     12.27 o 
 -12   0  10        3.81        2.18      3.59 o 
 -11   0  10        1.61        5.47      5.05 o 
 -10   0  10       49.06       53.05      4.16 o 
  -9   0  10      178.75      193.73     11.37 o 
  -8   0  10      103.87       94.63      4.83 o 
  -7   0  10       29.07       42.85      3.08 o 
  -6   0  10      258.66      282.53      9.45 o 
  -5   0  10        1.87        6.94      2.37 o 
  -4   0  10       14.33       23.52      3.35 o 
  -3   0  10       53.71       57.85      3.38 o 
  -2   0  10      583.73      561.05     12.81 o 
  -1   0  10     1109.21     1181.93     20.21 o 
   0   0  10        0.20        4.15      2.81 o 
   1   0  10       45.62       36.76      2.54 o 
   2   0  10      845.80      931.49     22.25 o 
   3   0  10     1553.51     1560.40     29.00 o 
   4   0  10      501.94      491.06     15.49 o 
   5   0  10       21.59       28.52      4.89 o 
   6   0  10       65.86       55.63      8.59 o 
   7   0  10        7.41       27.50      5.41 o 
   8   0  10       27.33       35.18      5.68 o 
 -13   1  10       21.48       26.52      4.92 o 
 -12   1  10       29.29       33.32      4.29 o 
 -11   1  10       23.56       22.28      2.70 o 
 -10   1  10       44.09       53.71      3.50 o 
  -9   1  10       18.11       24.25      2.23 o 
  -8   1  10        2.94        0.72      1.44 o 
  -7   1  10        0.13        5.25      2.16 o 
  -6   1  10        1.90        4.98      2.55 o 
  -5   1  10        2.17        3.40      1.29 o 
  -4   1  10       12.63       16.92      1.23 o 
  -3   1  10       40.34       33.86      1.41 o 
  -2   1  10      178.35      156.55      2.88 o 
  -1   1  10       10.37       16.97      2.18 o 
   0   1  10      449.83      477.79      7.34 o 
   1   1  10        0.03        2.77      1.03 o 
   2   1  10      377.67      415.77      6.66 o 
   3   1  10      108.49      112.70      3.07 o 
   4   1  10      106.99      111.29      4.64 o 
   5   1  10       13.48       13.18      1.72 o 
   6   1  10       14.42       22.46      2.80 o 
   7   1  10      145.65      155.35      6.77 o 
   8   1  10       20.04       23.83      3.56 o 
 -13   2  10       17.88        7.34      4.12 o 
 -12   2  10        0.34        1.63      2.96 o 
 -11   2  10        1.14        5.23      3.45 o 
 -10   2  10       27.23       33.68      2.98 o 
  -9   2  10       47.04       45.56      3.80 o 
  -8   2  10       47.71       52.22      6.30 o 
  -7   2  10       47.74       47.26      2.93 o 
  -6   2  10       59.20       67.54      2.99 o 
  -5   2  10        5.61        6.08      2.69 o 
  -4   2  10       78.82       89.55      3.62 o 
  -3   2  10      142.58      137.05      3.33 o 
  -2   2  10       22.87       14.16      1.62 o 
  -1   2  10      180.28      156.30      3.05 o 
   0   2  10      118.99      128.42      3.50 o 
   1   2  10       18.41       21.78      1.42 o 
   2   2  10       42.51       41.57      3.45 o 
   3   2  10      323.00      325.73      6.29 o 
   4   2  10       50.20       55.31      3.64 o 
   5   2  10        0.83        8.08      2.32 o 
   6   2  10        1.27        2.50      2.05 o 
   7   2  10       59.01       59.46      6.52 o 
   8   2  10        0.25        1.34      3.51 o 
 -12   3  10        0.00       -1.49      2.81 o 
 -11   3  10        9.03       14.22      2.88 o 
 -10   3  10       43.17       44.95      3.66 o 
  -9   3  10       62.58       73.16      3.76 o 
  -8   3  10       15.74       19.03      2.99 o 
  -7   3  10       62.08       69.00      3.16 o 
  -6   3  10      512.24      494.68     13.35 o 
  -5   3  10      640.10      603.36     17.54 o 
  -4   3  10      235.29      231.69      6.59 o 
  -3   3  10      117.20      134.56      7.39 o 
  -2   3  10      192.81      207.55      5.82 o 
  -1   3  10      441.89      446.19     11.60 o 
   0   3  10       13.79       14.63      1.54 o 
   1   3  10       27.31       29.94      2.08 o 
   2   3  10       39.85       35.78      2.29 o 
   3   3  10      106.30      104.28      5.22 o 
   4   3  10       13.98       17.08      1.76 o 
   5   3  10        0.76        1.94      1.85 o 
   6   3  10      285.13      290.50     11.26 o 
   7   3  10      221.63      228.17     10.33 o 
 -12   4  10        7.46        2.55      3.71 o 
 -11   4  10        9.30        5.13      3.66 o 
 -10   4  10       41.07       52.10      5.97 o 
  -9   4  10       33.03       36.63      5.81 o 
  -8   4  10       25.96       35.93      3.34 o 
  -7   4  10       10.76       13.86      2.73 o 
  -6   4  10       38.76       42.64      3.57 o 
  -5   4  10       68.10       70.24      4.99 o 
  -4   4  10       36.32       30.61      2.97 o 
  -3   4  10       65.58       84.80      4.27 o 
  -2   4  10      261.41      251.69      7.09 o 
  -1   4  10       55.58       55.41      3.72 o 
   0   4  10       18.82       19.81      3.90 o 
   1   4  10      215.22      223.03      5.42 o 
   2   4  10        0.61        5.09      3.09 o 
   3   4  10       71.87       72.02      3.29 o 
   4   4  10       18.95       24.82      3.70 o 
   5   4  10      237.47      259.02      8.47 o 
   6   4  10       58.07       65.79      5.61 o 
   7   4  10        3.02        2.97      3.60 o 
 -11   5  10        0.52       -0.59      3.18 o 
 -10   5  10        1.85       -3.24      3.24 o 
  -9   5  10       23.64       25.06      3.41 o 
  -8   5  10       31.78       33.52      3.94 o 
  -7   5  10        1.31        9.05      3.01 o 
  -6   5  10       11.20        5.55      2.75 o 
  -5   5  10       25.17       23.40      3.15 o 
  -4   5  10        0.13        7.72      4.85 o 
  -3   5  10      155.36      157.07      6.01 o 
  -2   5  10       69.07       66.27      6.65 o 
  -1   5  10       21.46       34.67      3.30 o 
   0   5  10       45.63       43.11      5.92 o 
   1   5  10        3.35        2.49      1.92 o 
   2   5  10       70.26       84.70      4.90 o 
   3   5  10       45.37       39.65      3.02 o 
   4   5  10       31.53       27.25      3.31 o 
   5   5  10        1.14        2.93      2.46 o 
   6   5  10       22.73       28.28      9.22 o 
 -10   6  10        2.55       11.02     15.03 o 
  -9   6  10       46.73       45.40      4.91 o 
  -8   6  10       14.09       15.94      3.73 o 
  -7   6  10       37.50       44.45      7.72 o 
  -6   6  10       17.07       27.20      6.41 o 
  -5   6  10        4.32       14.39      4.97 o 
  -4   6  10       49.66       57.43      8.20 o 
  -3   6  10       49.66       45.78      3.88 o 
  -2   6  10      105.99       99.71      5.22 o 
  -1   6  10      137.32      143.22      6.47 o 
   0   6  10       11.39       15.29      3.04 o 
   1   6  10       26.43       25.57      3.69 o 
   2   6  10       28.53       30.54      3.15 o 
   3   6  10      169.36      178.39      8.70 o 
   4   6  10      102.51      103.49      8.94 o 
   5   6  10        0.97        8.59      3.74 o 
  -8   7  10       37.56       45.18      5.00 o 
  -7   7  10       29.14       29.28      4.51 o 
  -6   7  10       32.95       34.11      4.40 o 
  -5   7  10       72.84       85.42      5.91 o 
  -4   7  10       11.72       13.28      3.15 o 
  -3   7  10       17.32       19.54      3.48 o 
  -2   7  10       40.53       37.94      4.06 o 
  -1   7  10       31.99       38.25      4.17 o 
   0   7  10       41.45       42.82      4.05 o 
   1   7  10       93.01       92.13      5.43 o 
   2   7  10       83.76       82.70      8.30 o 
   3   7  10       47.13       39.29      5.23 o 
  -5   8  10        0.56        0.14      2.73 o 
  -4   8  10       14.36       14.48      4.43 o 
  -3   8  10       42.35       48.45      4.97 o 
  -2   8  10       15.47        8.91      3.30 o 
  -1   8  10        2.42       15.90      3.75 o 
   0   8  10        0.27        3.05      2.85 o 
 -13   1  11        9.70        7.65      4.82 o 
 -12   1  11        7.01       11.66      3.23 o 
 -11   1  11       38.14       40.91      3.51 o 
 -10   1  11        0.94       -0.01      1.90 o 
  -9   1  11      101.69       95.47      3.98 o 
  -8   1  11      133.85      129.48      5.13 o 
  -7   1  11      211.02      217.66      5.45 o 
  -6   1  11      280.74      263.35      8.77 o 
  -5   1  11       29.57       30.38      2.82 o 
  -4   1  11       32.02       25.76      2.04 o 
  -3   1  11       57.33       52.89      1.80 o 
  -2   1  11        7.54        9.62      1.62 o 
  -1   1  11        2.11        1.80      1.18 o 
   0   1  11       35.28       30.45      2.34 o 
   1   1  11      371.64      344.10      7.44 o 
   2   1  11       16.32       17.65      1.65 o 
   3   1  11      182.57      176.96      4.12 o 
   4   1  11      260.01      234.18      4.96 o 
   5   1  11      145.43      134.41     15.30 o 
   6   1  11       12.90       15.47      3.48 o 
   7   1  11        4.77        7.23      4.46 o 
 -13   2  11       12.38       16.65      4.43 o 
 -12   2  11       41.44       37.50      4.10 o 
 -11   2  11       62.98       57.34      3.93 o 
 -10   2  11       36.62       38.49      3.30 o 
  -9   2  11        7.48        9.09      2.62 o 
  -8   2  11       11.59       17.18      2.33 o 
  -7   2  11       38.53       34.70      2.81 o 
  -6   2  11        0.31        3.51      1.60 o 
  -5   2  11       29.51       35.01      2.25 o 
  -4   2  11      414.82      375.61      7.59 o 
  -3   2  11      704.50      673.03     10.55 o 
  -2   2  11       37.84       33.47      4.16 o 
  -1   2  11      114.57      106.73      2.48 o 
   0   2  11      343.09      311.44      5.24 o 
   1   2  11      154.49      155.67      4.82 o 
   2   2  11      109.37       97.56      3.07 o 
   3   2  11       47.67       49.50      2.23 o 
   4   2  11       25.00       24.25      2.11 o 
   5   2  11       90.96       88.61      3.63 o 
   6   2  11        7.96       12.67      5.17 o 
   7   2  11       21.86       29.98      4.66 o 
 -12   3  11        0.01       -3.02      3.02 o 
 -11   3  11        2.37        5.44      2.26 o 
 -10   3  11        2.11        3.55      1.98 o 
  -9   3  11        5.93       10.47      4.06 o 
  -8   3  11       22.05       21.73      2.48 o 
  -7   3  11        8.70        4.59      2.02 o 
  -6   3  11       29.92       26.66      2.01 o 
  -5   3  11        2.53        3.10      3.77 o 
  -4   3  11        0.27        2.01      2.65 o 
  -3   3  11        7.53        8.57      2.05 o 
  -2   3  11       72.69       52.11      3.28 o 
  -1   3  11        0.27        1.63      1.23 o 
   0   3  11        3.58        3.67      1.55 o 
   1   3  11       30.50       31.56      3.16 o 
   2   3  11       29.00       26.68      2.16 o 
   3   3  11        0.50        2.48      2.00 o 
   4   3  11       17.91       17.77      2.66 o 
   5   3  11      100.50       95.44      6.34 o 
   6   3  11       24.75       23.36      5.17 o 
   7   3  11       20.53       17.76      8.25 o 
 -11   4  11       15.21       21.35      5.76 o 
 -10   4  11        0.28       -1.57      3.14 o 
  -9   4  11        1.57        2.63      2.54 o 
  -8   4  11        9.83       16.94      3.31 o 
  -7   4  11       14.97       22.09      3.35 o 
  -6   4  11       33.30       33.51      3.53 o 
  -5   4  11       30.29       31.57      3.32 o 
  -4   4  11      281.41      285.32      8.40 o 
  -3   4  11      486.29      458.40     18.05 o 
  -2   4  11       22.93       24.11      2.72 o 
  -1   4  11       91.18       82.63      4.69 o 
   0   4  11       81.31       72.42      3.85 o 
   1   4  11      139.98      132.23      4.17 o 
   2   4  11       59.09       53.59      2.99 o 
   3   4  11       89.54       85.14      4.38 o 
   4   4  11        0.02        0.43      2.73 o 
   5   4  11        8.59        6.86      2.65 o 
   6   4  11        0.06        7.50      4.61 o 
 -11   5  11       23.61       24.79      5.22 o 
 -10   5  11        0.60        6.40      3.82 o 
  -9   5  11       39.53       40.08      4.41 o 
  -8   5  11       73.71       68.19      5.26 o 
  -7   5  11      111.42      123.74      9.82 o 
  -6   5  11       10.94       13.74      3.13 o 
  -5   5  11       64.25       65.62      4.52 o 
  -4   5  11      116.36      119.12      5.94 o 
  -3   5  11       20.22       22.28      5.26 o 
  -2   5  11       26.73       25.97      3.03 o 
  -1   5  11       44.56       41.60      3.65 o 
   0   5  11      170.20      177.40      6.55 o 
   1   5  11      405.41      362.00     12.26 o 
   2   5  11      127.56      120.70      5.54 o 
   3   5  11       48.02       64.56      5.28 o 
   4   5  11      123.97      108.54      6.72 o 
   5   5  11      173.86      178.61     11.15 o 
  -9   6  11        0.16        6.18      3.43 o 
  -8   6  11        7.31        4.73      4.82 o 
  -7   6  11        7.52        8.75      3.62 o 
  -6   6  11       66.81       59.27      5.18 o 
  -5   6  11       86.40       85.79      5.67 o 
  -4   6  11        1.59       -0.72      2.41 o 
  -3   6  11       24.67       32.41      3.39 o 
  -2   6  11       27.46       19.79      3.45 o 
  -1   6  11        0.71       -0.27      2.41 o 
   0   6  11        0.14        3.07      2.60 o 
   1   6  11       26.55       29.18      3.37 o 
   2   6  11      119.16      123.79     12.49 o 
   3   6  11       49.87       52.59      5.79 o 
   4   6  11        5.38        4.25      3.21 o 
  -7   7  11       57.06       63.80      6.92 o 
  -6   7  11        7.61       -2.60      3.69 o 
  -5   7  11       13.11       11.69      3.94 o 
  -4   7  11       16.55       17.29      3.72 o 
  -3   7  11       20.15       17.84      3.60 o 
  -2   7  11       77.30       70.56      5.17 o 
  -1   7  11       25.07       28.87      3.90 o 
   0   7  11        1.82        7.41      3.81 o 
   1   7  11       34.20       40.44      4.25 o 
   2   7  11        9.51        6.50      3.80 o 
 -13   0  12        1.95       -3.15      6.37 o 
 -12   0  12       10.79       -0.41      3.19 o 
 -11   0  12        1.63        1.76      3.34 o 
 -10   0  12       25.15       34.20      3.72 o 
  -9   0  12       13.52        3.99      2.21 o 
  -8   0  12        5.54       16.10      2.69 o 
  -7   0  12      820.87      781.69     48.71 o 
  -6   0  12     2288.91     2109.41     91.97 o 
  -5   0  12      386.05      379.34     18.12 o 
  -4   0  12       30.79       20.66      2.67 o 
  -3   0  12      326.29      317.97      8.89 o 
  -2   0  12      527.66      471.41     14.41 o 
  -1   0  12       15.51       22.37      3.20 o 
   0   0  12      256.16      245.70      6.86 o 
   1   0  12       99.50       96.22      4.25 o 
   2   0  12       33.50       38.64      3.01 o 
   3   0  12      381.59      391.52     13.04 o 
   4   0  12        7.87        8.39      2.45 o 
   5   0  12      188.53      187.12     10.01 o 
   6   0  12      436.22      479.34     34.40 o 
   7   0  12       41.21       37.53      6.23 o 
 -13   1  12        0.07        1.70      4.32 o 
 -12   1  12        3.78        2.92      5.39 o 
 -11   1  12       57.42       55.73      4.83 o 
 -10   1  12       46.27       43.49      3.60 o 
  -9   1  12        6.01       16.70      2.52 o 
  -8   1  12       11.72       15.70      2.38 o 
  -7   1  12       31.06       40.58      3.45 o 
  -6   1  12       45.05       36.93      2.01 o 
  -5   1  12       60.43       61.95      2.82 o 
  -4   1  12        8.65       14.44      1.43 o 
  -3   1  12       86.19       76.87      3.26 o 
  -2   1  12      287.64      271.95      4.81 o 
  -1   1  12      233.63      239.17      4.61 o 
   0   1  12       79.00       83.03      3.02 o 
   1   1  12       57.72       65.54      2.44 o 
   2   1  12      147.63      158.40      4.05 o 
   3   1  12        1.59        1.37      1.46 o 
   4   1  12       26.38       25.40      2.31 o 
   5   1  12        1.92        1.09      2.29 o 
   6   1  12        7.48        9.41      2.83 o 
   7   1  12        3.44        0.08      3.05 o 
 -12   2  12        2.38        1.83      2.74 o 
 -11   2  12        1.36        7.27      2.54 o 
 -10   2  12        4.34        5.03      2.68 o 
  -9   2  12       11.25        9.82      2.16 o 
  -8   2  12        9.92       16.82      3.64 o 
  -7   2  12       40.23       45.73      3.49 o 
  -6   2  12      150.93      162.32      4.81 o 
  -5   2  12       10.94        8.90      2.72 o 
  -4   2  12      147.16      142.13      5.03 o 
  -3   2  12      103.40       90.68      3.98 o 
  -2   2  12       81.81       74.28      3.72 o 
  -1   2  12        0.16        2.66      1.23 o 
   0   2  12       98.95       99.90      2.93 o 
   1   2  12       11.15       15.97      1.56 o 
   2   2  12      503.67      511.05      8.87 o 
   3   2  12      168.60      161.40      4.47 o 
   4   2  12       84.20       88.09      4.95 o 
   5   2  12       11.12       16.86      5.30 o 
   6   2  12       93.50       94.99      8.30 o 
 -12   3  12        2.01        8.68      6.08 o 
 -11   3  12       65.02       64.54      4.36 o 
 -10   3  12      138.23      152.21      7.15 o 
  -9   3  12       92.16       91.58      5.16 o 
  -8   3  12        0.05       -1.24      1.58 o 
  -7   3  12        9.16       -0.45      1.54 o 
  -6   3  12        0.01        6.20      4.01 o 
  -5   3  12       26.26       33.85      3.26 o 
  -4   3  12        3.56        5.61      2.16 o 
  -3   3  12      398.34      422.61     10.83 o 
  -2   3  12      701.80      735.65     16.00 o 
  -1   3  12      292.73      285.80      8.14 o 
   0   3  12       10.21        9.86      3.29 o 
   1   3  12      672.05      666.08     14.47 o 
   2   3  12      500.08      503.14     10.69 o 
   3   3  12       14.33       14.43      2.09 o 
   4   3  12        7.20       11.50      3.64 o 
   5   3  12       14.21       13.58      3.49 o 
   6   3  12        1.80        0.35      3.26 o 
 -11   4  12        5.47       11.38      5.16 o 
 -10   4  12        0.95        8.06      6.27 o 
  -9   4  12        0.69       -0.93      2.51 o 
  -8   4  12        0.45        5.57      3.75 o 
  -7   4  12        7.22       17.15      3.43 o 
  -6   4  12       32.82       35.94      3.70 o 
  -5   4  12        3.28        4.09      2.40 o 
  -4   4  12        0.07        0.26      2.22 o 
  -3   4  12       12.94       15.65      2.64 o 
  -2   4  12       38.65       47.48      3.59 o 
  -1   4  12       42.06       50.56      3.80 o 
   0   4  12       28.37       33.25      3.29 o 
   1   4  12      257.33      263.74      8.13 o 
   2   4  12       41.49       42.73      2.82 o 
   3   4  12       31.07       31.20      4.01 o 
   4   4  12        9.85        8.27      3.28 o 
   5   4  12       31.15       34.73      4.51 o 
 -10   5  12       10.61       11.97      3.71 o 
  -9   5  12        0.05       -0.53      3.31 o 
  -8   5  12       22.33       18.99      5.62 o 
  -7   5  12      102.83      113.31      6.48 o 
  -6   5  12        2.53        8.00      2.83 o 
  -5   5  12       49.97       60.77      4.82 o 
  -4   5  12       36.82       38.97      3.92 o 
  -3   5  12       10.65       17.34      3.03 o 
  -2   5  12       50.83       53.13      3.94 o 
  -1   5  12      235.84      254.23      8.59 o 
   0   5  12       16.10       16.63      3.28 o 
   1   5  12       70.41       59.11      4.42 o 
   2   5  12        3.02        6.69      3.46 o 
   3   5  12        2.85        5.89      3.17 o 
   4   5  12       15.57       17.29      3.86 o 
  -9   6  12       10.06        7.72      3.57 o 
  -8   6  12        0.04        6.99      2.92 o 
  -7   6  12      119.43      134.32      7.58 o 
  -6   6  12      218.51      218.75     12.14 o 
  -5   6  12       99.44      101.56      6.00 o 
  -4   6  12        2.59        1.22      2.38 o 
  -3   6  12       61.84       70.23      5.11 o 
  -2   6  12      100.99       93.11      7.33 o 
  -1   6  12        0.83        3.42      4.15 o 
   0   6  12        0.56        1.03      2.23 o 
   1   6  12        2.05       -0.52      2.18 o 
   2   6  12       40.75       39.40      5.28 o 
   3   6  12        0.36        4.63      3.47 o 
  -7   7  12        0.50        3.42      3.88 o 
  -6   7  12        3.43        0.65      2.98 o 
  -5   7  12        6.03        4.22      5.68 o 
  -4   7  12        0.02        0.22      2.96 o 
  -3   7  12       40.26       39.79      4.51 o 
  -2   7  12       10.61       17.19      3.83 o 
  -1   7  12        1.24        1.50      2.64 o 
   0   7  12        1.57        5.75      4.66 o 
   1   7  12       22.90       27.92      4.86 o 
 -12   1  13        1.11       -1.40      2.66 o 
 -11   1  13        2.41        3.54      2.75 o 
 -10   1  13        1.64        5.26      2.22 o 
  -9   1  13        2.93        0.11      2.19 o 
  -8   1  13       12.29       14.46      2.44 o 
  -7   1  13       29.17       28.15      3.06 o 
  -6   1  13      170.78      154.20      4.94 o 
  -5   1  13       84.90       92.88      4.74 o 
  -4   1  13      190.55      184.30      6.07 o 
  -3   1  13       28.10       22.66      2.05 o 
  -2   1  13      132.35      124.32      3.10 o 
  -1   1  13      130.00      130.91      3.77 o 
   0   1  13      102.17      100.38      3.73 o 
   1   1  13      161.76      146.80      3.93 o 
   2   1  13       23.52       26.75      2.73 o 
   3   1  13       23.90       20.12      1.94 o 
   4   1  13       13.99       21.57      4.82 o 
   5   1  13        1.68        2.30      2.30 o 
   6   1  13       25.77       30.91      7.08 o 
 -12   2  13        8.59        3.25      6.87 o 
 -11   2  13        0.84        1.61      2.28 o 
 -10   2  13       31.70       33.43      3.64 o 
  -9   2  13       72.88       72.18      5.66 o 
  -8   2  13       61.14       49.74      3.20 o 
  -7   2  13        0.07       -1.54      1.61 o 
  -6   2  13       43.43       45.04      2.73 o 
  -5   2  13       14.51       17.70      3.48 o 
  -4   2  13       56.57       54.42      3.10 o 
  -3   2  13       53.54       54.31      3.52 o 
  -2   2  13       95.47       92.20      4.30 o 
  -1   2  13      178.05      169.98      6.71 o 
   0   2  13      268.12      261.50      6.44 o 
   1   2  13        7.08       10.46      2.75 o 
   2   2  13       36.19       39.72      5.53 o 
   3   2  13       53.42       51.12      3.56 o 
   4   2  13      242.05      220.92      8.28 o 
   5   2  13       52.28       52.63      5.35 o 
   6   2  13        2.56       -0.07      3.37 o 
 -11   3  13        0.40       -1.60      2.74 o 
 -10   3  13        7.25        5.07      3.04 o 
  -9   3  13        1.73        4.31      2.68 o 
  -8   3  13        1.51        2.49      3.23 o 
  -7   3  13        4.15        7.19      2.72 o 
  -6   3  13        9.44       12.83      2.62 o 
  -5   3  13        8.60        7.24      2.48 o 
  -4   3  13       36.67       35.83      3.25 o 
  -3   3  13        2.20        7.84      2.76 o 
  -2   3  13        0.00       -0.26      3.00 o 
  -1   3  13        7.87       11.05      2.49 o 
   0   3  13        6.18        4.36      1.58 o 
   1   3  13        3.60        5.34      1.83 o 
   2   3  13       13.50       15.93      2.25 o 
   3   3  13        7.17       14.59      3.15 o 
   4   3  13        5.40        3.25      2.31 o 
   5   3  13        0.02        4.32      3.34 o 
 -11   4  13        0.03       -1.25      3.54 o 
 -10   4  13       14.08       29.79      6.49 o 
  -9   4  13       76.33       79.67      5.98 o 
  -8   4  13       37.95       42.01      4.53 o 
  -7   4  13        0.20        1.86      2.30 o 
  -6   4  13       11.90       15.24      4.10 o 
  -5   4  13       17.53       16.75      2.84 o 
  -4   4  13        3.83        3.33      2.44 o 
  -3   4  13        3.73        8.28      3.14 o 
  -2   4  13        1.73        7.70      2.59 o 
  -1   4  13       86.48       85.65      4.96 o 
   0   4  13       51.73       55.06      4.12 o 
   1   4  13        4.93        6.38      2.62 o 
   2   4  13       21.44       23.66      3.11 o 
   3   4  13      135.27      123.94      6.91 o 
   4   4  13      166.85      167.98     12.50 o 
 -10   5  13        0.68        0.43      3.32 o 
  -9   5  13        7.25        9.39      4.09 o 
  -8   5  13       13.60       15.24      4.14 o 
  -7   5  13        1.20        4.03      5.63 o 
  -6   5  13       44.64       44.07      4.59 o 
  -5   5  13       82.63       86.65      7.08 o 
  -4   5  13      106.36      107.08      6.13 o 
  -3   5  13        8.10        8.30      2.83 o 
  -2   5  13       49.16       47.25      3.96 o 
  -1   5  13       81.48       83.27      5.27 o 
   0   5  13       66.60       73.08      5.25 o 
   1   5  13       49.92       53.59      4.22 o 
   2   5  13        3.07        3.31      2.95 o 
   3   5  13        2.42        0.62      3.05 o 
  -8   6  13       12.54       13.51      3.78 o 
  -7   6  13       49.49       48.90      5.09 o 
  -6   6  13       18.62       19.67      3.73 o 
  -5   6  13       18.73       14.85      4.07 o 
  -4   6  13        7.40        8.32      3.28 o 
  -3   6  13       20.20       25.13      3.42 o 
  -2   6  13        6.64        4.31      3.75 o 
  -1   6  13        2.49        2.81      3.60 o 
   0   6  13        2.31        4.90      2.82 o 
   1   6  13       16.16       17.73      4.57 o 
   2   6  13       16.55       18.73      4.49 o 
  -5   7  13       44.27       46.28      5.06 o 
  -4   7  13       40.68       35.19      4.73 o 
  -3   7  13        6.29        7.90      4.74 o 
  -2   7  13       30.72       30.94      4.41 o 
  -1   7  13       65.44       57.60      5.47 o 
 -12   0  14        6.28        3.71      4.34 o 
 -11   0  14       24.18       31.82      6.00 o 
 -10   0  14        9.08       29.91      5.39 o 
  -9   0  14        0.87        3.93      6.07 o 
  -8   0  14       58.84       58.43      5.86 o 
  -7   0  14        2.19        1.76      1.67 o 
  -6   0  14        0.88       -1.65      1.65 o 
  -5   0  14        0.21        6.68      5.21 o 
  -4   0  14      141.41      137.07      4.94 o 
  -3   0  14      192.49      192.04      6.41 o 
  -2   0  14        4.80        8.97      2.04 o 
  -1   0  14       16.13       10.83      3.84 o 
   0   0  14      348.97      356.94     10.01 o 
   1   0  14      531.90      547.56     18.04 o 
   2   0  14      162.94      152.97      6.43 o 
   3   0  14        5.78        6.55      2.88 o 
   4   0  14       11.22        7.02      9.01 o 
   5   0  14        0.55        5.60      3.90 o 
 -12   1  14        5.90        8.37      3.20 o 
 -11   1  14        1.79        2.28      2.85 o 
 -10   1  14        0.01        4.04      2.43 o 
  -9   1  14        0.26       -0.99      2.25 o 
  -8   1  14        2.62        5.88      2.22 o 
  -7   1  14        0.20        1.42      1.83 o 
  -6   1  14        5.56        6.52      1.80 o 
  -5   1  14        4.10        6.17      1.69 o 
  -4   1  14       31.08       30.73      2.30 o 
  -3   1  14       15.22       23.59      1.86 o 
  -2   1  14       44.02       39.39      2.72 o 
  -1   1  14        6.62        7.69      1.44 o 
   0   1  14      119.20      131.33      3.85 o 
   1   1  14       22.85       26.29      2.94 o 
   2   1  14       47.11       46.01      2.57 o 
   3   1  14        5.74        5.43      2.79 o 
   4   1  14       12.79       17.74      3.78 o 
   5   1  14       71.79       78.95      8.47 o 
 -12   2  14        3.42        2.82      4.62 o 
 -11   2  14        3.92        0.57      2.74 o 
 -10   2  14        7.44        5.33      4.01 o 
  -9   2  14       12.99        8.07      2.42 o 
  -8   2  14        7.67       10.13      2.37 o 
  -7   2  14        0.74        4.17      3.08 o 
  -6   2  14        4.74        3.89      1.94 o 
  -5   2  14       20.94       20.25      3.11 o 
  -4   2  14        1.71        4.95      5.88 o 
  -3   2  14       34.07       35.88      2.95 o 
  -2   2  14       29.83       34.05      3.03 o 
  -1   2  14        0.60        3.55      1.51 o 
   0   2  14        7.15        7.61      1.81 o 
   1   2  14       72.10       68.36      3.58 o 
   2   2  14       22.82       19.45      2.45 o 
   3   2  14        0.31        5.44      4.29 o 
   4   2  14        4.35        9.61      3.15 o 
   5   2  14       13.49        8.32      3.67 o 
 -11   3  14       11.62        8.84      3.59 o 
 -10   3  14        2.01       -0.62      2.73 o 
  -9   3  14       20.88       30.22      4.23 o 
  -8   3  14       89.20      101.94      5.82 o 
  -7   3  14       98.87      109.45      5.96 o 
  -6   3  14       64.08       66.65      4.63 o 
  -5   3  14       15.95       16.89      3.74 o 
  -4   3  14       56.44       68.95      4.41 o 
  -3   3  14       81.05       73.87      4.38 o 
  -2   3  14       14.58       18.24      2.87 o 
  -1   3  14       23.57       23.55      3.13 o 
   0   3  14        2.39        6.95      5.94 o 
   1   3  14       30.69       24.78      3.70 o 
   2   3  14        3.02        7.80      2.93 o 
   3   3  14       11.77        9.74      2.74 o 
   4   3  14      129.89      129.63      9.84 o 
 -10   4  14        4.43        7.82      5.55 o 
  -9   4  14        1.54        1.81      2.81 o 
  -8   4  14        1.64        0.36      2.55 o 
  -7   4  14       13.83       18.54      3.60 o 
  -6   4  14        9.28        9.00      4.26 o 
  -5   4  14       29.18       37.03      6.04 o 
  -4   4  14       44.66       42.79      4.53 o 
  -3   4  14       18.13       18.67      3.26 o 
  -2   4  14       13.31       13.97      3.26 o 
  -1   4  14       51.31       44.59      3.86 o 
   0   4  14        0.81        2.22      2.72 o 
   1   4  14       10.31       14.98      2.79 o 
   2   4  14       18.34       18.09      4.25 o 
   3   4  14       89.19       79.96      6.58 o 
  -9   5  14        0.06       -0.32      3.05 o 
  -8   5  14        4.04        4.48      5.76 o 
  -7   5  14        9.08        8.28      3.31 o 
  -6   5  14        3.53        2.04      3.20 o 
  -5   5  14       28.38       30.57      4.02 o 
  -4   5  14       19.15       20.26      3.65 o 
  -3   5  14        1.96        6.24      4.85 o 
  -2   5  14       12.52       15.97      3.36 o 
  -1   5  14        0.04        4.85      3.22 o 
   0   5  14       10.15        9.50      4.04 o 
   1   5  14       11.15       13.14      3.88 o 
   2   5  14        8.85       11.78      3.55 o 
  -7   6  14        0.20        2.57      3.28 o 
  -6   6  14       12.89       14.29      3.76 o 
  -5   6  14       13.56       13.75      3.67 o 
  -4   6  14       42.98       47.89      4.96 o 
  -3   6  14       26.82       24.20      3.79 o 
  -2   6  14        0.87        0.69      2.56 o 
  -1   6  14        9.61       11.56      4.09 o 
   0   6  14       16.36       21.79      3.91 o 
 -11   1  15       14.06       25.50      4.03 o 
 -10   1  15       21.37       22.59      3.59 o 
  -9   1  15       45.50       48.94      4.45 o 
  -8   1  15       44.98       37.32      3.10 o 
  -7   1  15        4.51       12.53      2.70 o 
  -6   1  15        3.67        3.53      2.33 o 
  -5   1  15        4.34        2.05      2.01 o 
  -4   1  15        0.45        2.15      1.60 o 
  -3   1  15        1.55        2.65      2.08 o 
  -2   1  15        9.04       11.57      1.62 o 
  -1   1  15       94.65       83.84      3.96 o 
   0   1  15        2.65        3.28      1.65 o 
   1   1  15       58.04       56.37      3.69 o 
   2   1  15      105.37      104.16      5.21 o 
   3   1  15       51.01       48.79      4.52 o 
   4   1  15        3.29        2.46      3.77 o 
 -11   2  15        2.30        6.52      4.38 o 
 -10   2  15        1.46        5.21      3.48 o 
  -9   2  15        2.35        8.08      3.46 o 
  -8   2  15        0.56        0.31      2.63 o 
  -7   2  15        5.48       14.59      3.26 o 
  -6   2  15       92.97       84.81      8.10 o 
  -5   2  15      124.59      119.12      5.48 o 
  -4   2  15        6.48        2.03      2.07 o 
  -3   2  15       26.07       34.81      3.35 o 
  -2   2  15       74.68       75.39      4.42 o 
  -1   2  15       68.36       66.76      5.90 o 
   0   2  15       14.58       14.55      2.80 o 
   1   2  15       16.65       13.29      2.49 o 
   2   2  15       14.84       19.58      5.06 o 
   3   2  15       17.41       26.84      3.76 o 
   4   2  15        2.36       -1.23      3.92 o 
 -10   3  15        3.14       -0.21      3.10 o 
  -9   3  15        2.48        3.78      2.96 o 
  -8   3  15        2.60        4.48      4.21 o 
  -7   3  15        0.02        0.48      2.50 o 
  -6   3  15        0.13        3.38      3.96 o 
  -5   3  15        6.38       11.48      3.55 o 
  -4   3  15        9.06        9.49      2.83 o 
  -3   3  15        0.48        3.17      2.26 o 
  -2   3  15        1.12        1.89      2.15 o 
  -1   3  15        5.42       10.37      2.80 o 
   0   3  15       13.32       14.71      3.11 o 
   1   3  15        0.11        0.03      2.51 o 
   2   3  15       11.19        9.07      4.57 o 
   3   3  15       35.35       26.91      4.38 o 
 -10   4  15        2.13        1.57      3.63 o 
  -9   4  15        1.09        3.61      3.26 o 
  -8   4  15        4.13       -0.26      2.84 o 
  -7   4  15        4.67        9.79      3.36 o 
  -6   4  15       62.56       74.87      5.53 o 
  -5   4  15       90.30       86.93      5.54 o 
  -4   4  15        3.06        4.00      2.62 o 
  -3   4  15       14.97       20.23      3.52 o 
  -2   4  15       30.24       38.95      4.09 o 
  -1   4  15       33.35       34.44      3.99 o 
   0   4  15       16.72       12.36      3.18 o 
   1   4  15       32.00       33.01      6.77 o 
   2   4  15        0.00        6.62      4.08 o 
  -8   5  15        1.86        6.44      3.57 o 
  -7   5  15       15.02       13.22      3.80 o 
  -6   5  15       23.71       28.15      4.33 o 
  -5   5  15        9.24       13.80      3.35 o 
  -4   5  15       10.07       11.01      3.26 o 
  -3   5  15       11.68       12.78      3.13 o 
  -2   5  15       53.37       58.79      5.40 o 
  -1   5  15      111.04      104.80      6.38 o 
   0   5  15       29.37       22.69      3.70 o 
   1   5  15       14.90       26.53      5.22 o 
  -5   6  15        6.07        1.21      3.27 o 
  -4   6  15        4.01        1.82      3.12 o 
  -3   6  15        0.64        6.71      4.15 o 
  -2   6  15        0.91        5.26      6.07 o 
 -11   0  16        0.60        1.81      4.25 o 
 -10   0  16        2.05        3.99      4.35 o 
  -9   0  16      140.15      132.08     10.73 o 
  -8   0  16      317.32      283.96     14.60 o 
  -7   0  16       82.91       85.87      7.31 o 
  -6   0  16        1.31        2.89      3.23 o 
  -5   0  16       51.74       57.39      6.77 o 
  -4   0  16       87.06       74.26     13.39 o 
  -3   0  16        0.05       -0.27      1.71 o 
  -2   0  16       28.81       23.08      4.09 o 
  -1   0  16       17.71       21.18      2.79 o 
   0   0  16       21.48       26.97      4.35 o 
   1   0  16       72.19       74.53      4.92 o 
   2   0  16        7.84       10.14      6.77 o 
   3   0  16       65.71       53.41      9.61 o 
 -11   1  16        0.81       -0.06      3.79 o 
 -10   1  16        3.17        3.03      3.88 o 
  -9   1  16        8.69        4.09      2.80 o 
  -8   1  16        6.19        4.34      2.45 o 
  -7   1  16        4.20        1.59      1.85 o 
  -6   1  16        2.67        1.57      2.23 o 
  -5   1  16       14.05       13.38      2.10 o 
  -4   1  16       58.21       62.13      5.09 o 
  -3   1  16       50.87       50.59      3.74 o 
  -2   1  16       15.83       19.65      5.62 o 
  -1   1  16       16.04       20.13      2.37 o 
   0   1  16       15.38       11.17      3.16 o 
   1   1  16        0.62       -0.17      1.76 o 
   2   1  16        4.76        1.29      2.36 o 
   3   1  16        0.11       -0.76      2.84 o 
 -10   2  16        0.57       -4.58      4.58 o 
  -9   2  16        6.64        4.43      6.93 o 
  -8   2  16       20.12       18.87      4.85 o 
  -7   2  16        0.00        2.20      4.01 o 
  -6   2  16       17.83       16.63      2.97 o 
  -5   2  16       18.00       24.45      3.37 o 
  -4   2  16       13.24       21.20      3.08 o 
  -3   2  16        1.62       -1.12      2.20 o 
  -2   2  16       15.80       19.81      3.08 o 
  -1   2  16       10.67       18.45      6.46 o 
   0   2  16      121.39      120.84      5.94 o 
   1   2  16       58.04       54.73      4.37 o 
   2   2  16       28.26       23.84      5.90 o 
   3   2  16        6.01       12.73      7.92 o 
 -10   3  16        0.81        8.28      5.80 o 
  -9   3  16        1.21       -0.23      2.89 o 
  -8   3  16        0.00       -0.85      2.74 o 
  -7   3  16        4.60       -1.52      2.72 o 
  -6   3  16        7.18        8.76      3.64 o 
  -5   3  16       92.15      109.38      6.21 o 
  -4   3  16      127.06      127.44      6.42 o 
  -3   3  16       57.62       58.65      4.57 o 
  -2   3  16        6.44        9.37      2.90 o 
  -1   3  16      212.65      213.83     10.03 o 
   0   3  16      124.42      136.59      7.95 o 
   1   3  16        2.67        2.27      3.00 o 
   2   3  16        0.93       -0.83      3.55 o 
  -9   4  16        2.21        3.98      3.40 o 
  -8   4  16        1.86        0.16      2.77 o 
  -7   4  16        0.60        4.14      3.92 o 
  -6   4  16        0.29       -0.79      2.73 o 
  -5   4  16        5.41        8.62      2.93 o 
  -4   4  16        9.01       11.84      5.13 o 
  -3   4  16        4.04       14.55      4.21 o 
  -2   4  16       12.08       12.50      3.12 o 
  -1   4  16       57.81       63.64      5.19 o 
   0   4  16       10.50        6.82      3.13 o 
   1   4  16       10.93       11.85      3.96 o 
  -7   5  16        6.35        8.32      5.93 o 
  -6   5  16        4.32        7.48      3.30 o 
  -5   5  16        1.26        3.88      3.13 o 
  -4   5  16       14.15       12.45      5.12 o 
  -3   5  16       55.01       57.31      5.72 o 
  -2   5  16        2.29        0.55      3.21 o 
  -1   5  16        7.11        3.33      4.24 o 
 -10   1  17        0.99       -1.67      3.60 o 
  -9   1  17        7.69        8.10      4.11 o 
  -8   1  17       26.52       31.82      4.92 o 
  -7   1  17       17.82       29.54      8.19 o 
  -6   1  17       23.47       22.56      4.14 o 
  -5   1  17        2.06       -0.90      2.33 o 
  -4   1  17       31.52       40.10      3.61 o 
  -3   1  17       28.93       35.61      3.97 o 
  -2   1  17       25.48       26.92      3.32 o 
  -1   1  17       37.40       28.48      3.59 o 
   0   1  17       10.24        6.03      2.64 o 
   1   1  17        7.42       11.67      3.42 o 
   2   1  17        3.00       -0.13      4.55 o 
  -9   2  17        0.37       -0.01      3.64 o 
  -8   2  17        5.38        4.18      4.38 o 
  -7   2  17        2.17       -1.50      3.09 o 
  -6   2  17       13.98       11.07      3.04 o 
  -5   2  17       12.75       19.13      3.75 o 
  -4   2  17       22.46       22.76      4.29 o 
  -3   2  17       47.55       45.04      4.00 o 
  -2   2  17       48.29       40.31      4.10 o 
  -1   2  17        0.15        3.29      5.18 o 
   0   2  17        4.83        8.36      3.79 o 
   1   2  17       22.25       16.62      4.68 o 
  -9   3  17        0.67       -3.56      4.91 o 
  -8   3  17        0.65       -4.08      4.11 o 
  -7   3  17        3.22        8.41      3.13 o 
  -6   3  17        3.62        7.93      3.16 o 
  -5   3  17        0.30        3.32      2.79 o 
  -4   3  17        0.13       -0.89      2.74 o 
  -3   3  17        1.51       -0.66      2.73 o 
  -2   3  17        1.93        2.23      2.64 o 
  -1   3  17        0.31       -2.28      2.60 o 
   0   3  17        2.34        0.97      2.54 o 
  -7   4  17        1.65        4.29      3.29 o 
  -6   4  17        1.78        5.02      3.10 o 
  -5   4  17        0.73        1.11      2.67 o 
  -4   4  17        0.11       -2.15      3.27 o 
  -3   4  17       19.96       28.11      4.16 o 
  -2   4  17        5.25        4.97      3.23 o 
  -1   4  17        2.96        3.03      3.79 o 
  -9   0  18        0.09       -3.66      7.41 o 
  -8   0  18        0.42       -7.85      7.85 o 
  -7   0  18        1.73       -3.64      6.79 o 
  -6   0  18       19.89       37.34      9.81 o 
  -5   0  18       18.51       32.42      8.88 o 
  -4   0  18        3.10        7.66      6.72 o 
  -3   0  18        7.94       20.44      7.72 o 
  -2   0  18       85.37       98.94     13.65 o 
   0   0  18       40.25       34.86      7.59 o 
  -9   1  18        0.97        1.49      3.09 o 
  -8   1  18        1.27        8.49      8.31 o 
  -7   1  18        1.04       -2.13      3.35 o 
  -6   1  18        4.44        1.21      4.40 o 
  -5   1  18        2.65        4.54      3.53 o 
  -4   1  18        3.07        6.34      3.17 o 
  -3   1  18        5.49        6.36      5.59 o 
  -2   1  18       18.00       20.05      4.28 o 
  -1   1  18        4.79        0.66      2.60 o 
   0   1  18       14.47       12.92      3.60 o 
  -8   2  18        0.11        1.72      3.67 o 
  -7   2  18        3.33       12.29      4.34 o 
  -6   2  18        0.03       -0.90      4.12 o 
  -5   2  18        3.64       13.72      3.08 o 
  -4   2  18        2.58        2.90      2.44 o 
  -3   2  18        0.20       -1.25      2.52 o 
  -2   2  18        0.14       -1.98      2.56 o 
  -1   2  18       12.02       13.33      3.22 o 
  -7   3  18        2.08        7.14      4.11 o 
  -6   3  18        8.10        8.80      3.41 o 
  -5   3  18       12.32        6.99      4.31 o 
  -4   3  18        6.00        3.58      2.96 o 
  -3   3  18        7.73        1.72      2.61 o 
  -2   3  18        0.00        0.21      3.08 o 
  -7   1  19        0.34        4.53      4.79 o 
  -6   1  19        0.04        6.94      5.19 o 
  -5   1  19        0.18       -3.33      7.10 o 
  -4   1  19        0.97        4.30      4.60 o 
  -3   1  19       13.30       11.97      5.25 o 
  -2   1  19        0.40       -1.40      4.08 o 
  -6   2  19        0.86       -1.35      3.52 o 
  -5   2  19        3.18        2.52      3.84 o 
  -4   2  19       10.64        9.11      4.14 o 
  -3   2  19       16.09       11.75      4.35 o 
                                                 
